# Supplementary material for: Systematic comparison of differential expression networks in MTB mono-, HIV mono- and MTB/HIV co-infections for drug repurposing
Source: PLoS Comput Biol. 2022 Dec 19;18(12):e1010744. doi: 10.1371/journal.pcbi.1010744 (PMC9810203; doi:10.1371/journal.pcbi.1010744)
Supplement: S1 Data — (XLSX) [file pcbi.1010744.s024.xlsx]

## Sheet: Figure3
Fig 3A				Fig 3B
HMI-G	0.370776				DEA-G	DCA-G
MMI-G	0.17203			HMI-G	1.85172	0.311503
MHCI-G	0.0840621			MMI-G	0.84334	0.126742
				MHCI-G	0.606585	0.0803755
Fig 3C HMI
Gene_list Percentage Group	HIV-kegg	PTB-kegg	F	B	V	E	H	I
DCA-G	0.0304933	0.0206278	0.0852018	0.30583	0.627803	0.243946	0.416143	0.177578
DEA-G	0.0382775	0.00478469	0.0813397	0.162679	0.564593	0.320574	0.076555	0.172249
HMI-G	0.0315956	0.0189573	0.0853081	0.293049	0.611374	0.244076	0.374408	0.178515
Fig 3C MMI
Gene_list Percentage Group	HIV-kegg	PTB-kegg	F	B	V	E	H	I
DCA-G	0.0268949	0.0122249	0.094132	0.371638	0.718826	0.246944	0.47555	0.193154
DEA-G	0.0322581	0.0368664	0.0460829	0.341014	0.474654	0.0230415	0.0691244	0.382488
MMI-G	0.0278054	0.0158888	0.0844091	0.366435	0.669315	0.205561	0.396226	0.23138
Fig 3C MHCI
Gene_list Percentage Group	HIV-kegg	PTB-kegg	F	B	V	E	H	I
DCA-G	0.0275591	0.0203412	0.0905512	0.339895	0.647638	0.239501	0.445538	0.18832
DEA-G	0.0298507	0.0298507	0.0447761	0.313433	0.567164	0.0298507	0.0447761	0.373134
MHCI-G	0.0279188	0.0203046	0.088198	0.338832	0.643401	0.232868	0.431472	0.195431
Fig 3D
Gene_list Percentage Group	HIV-kegg	PTB-kegg	F	B	V	E	H	I
HMI-SG	0.0269815	0.0118044	0.0725126	0.224283	0.499157	0.219224	0.296796	0.141653
MMI-SG	0.0201729	0.0144092	0.0691643	0.337176	0.541787	0.15562	0.276657	0.239193
MHCI-SG	0.0254491	0.0224551	0.0808383	0.305389	0.552395	0.193114	0.422156	0.158683
HMI-MMI-SG	0.0526316	0.0131579	0.105263	0.302632	0.644737	0.171053	0.434211	0.210526
HMI-MHCI-SG	0.0308642	0.0216049	0.0987654	0.311728	0.645062	0.302469	0.391975	0.209877
MMI-MHCI-SG	0.022508	0.00321543	0.0868167	0.369775	0.691318	0.231511	0.421222	0.244373
Common-G	0.03663	0.032967	0.0915751	0.410256	0.802198	0.249084	0.501832	0.208791
IDEN-G	0.027392	0.0173611	0.0825617	0.311343	0.597222	0.217593	0.380401	0.189043
Control-G	0.00874654	0.00829635	0.025082	0.16239	0.262654	0.0643771	0.169014	0.131455
Note that the medians are provided for Fig 3(A-B).

## Sheet: Figure4
Fig 4A			Fig 4B			Fig 4C
Group	dN/dS Ratio		Group	Protein age(Ma)		Group	Homologous gene number
HMI-SG	0.13869		HMI-SG	1297.29		HMI-SG	11.4974
MMI-SG	0.139864		MMI-SG	1363.79		MMI-SG	11.242
MHCI-SG	0.116333		MHCI-SG	1517.37		MHCI-SG	11.7985
HMI-MMI-SG	0.106022		HMI-MMI-SG	1286.95		HMI-MMI-SG	13.3867
HMI-MHCI-SG	0.099199		HMI-MHCI-SG	1559.52		HMI-MHCI-SG	12.9117
MMI-MHCI-SG	0.100081		MMI-MHCI-SG	1552.27		MMI-MHCI-SG	12.5323
Common-G	0.0735835		Common-G	1689.46		Common-G	13.4871
IDEN-G	0.115667		IDEN-G	1466.9		IDEN-G	12.1046
Control-G	0.153775		Control-G	1199.4		Control-G	10.0447
Fig 4D			Fig 4E			Fig 4F
Group	Phosphorylation(%)		Group	Ubiquitnation(%)		Group	Acetylation(%)
HMI-SG	2.567		HMI-SG	0.958		HMI-SG	0.428
MMI-SG	2.1465		MMI-SG	0.9135		MMI-SG	0.439
MHCI-SG	2.455		MHCI-SG	0.9195		MHCI-SG	0.507
HMI-MMI-SG	2.479		HMI-MMI-SG	1.01		HMI-MMI-SG	0.473
HMI-MHCI-SG	2.837		HMI-MHCI-SG	1.1405		HMI-MHCI-SG	0.558
MMI-MHCI-SG	2.721		MMI-MHCI-SG	1.247		MMI-MHCI-SG	0.5195
Common-G	3.3		Common-G	1.537		Common-G	0.8
IDEN-G	2.6425		IDEN-G	1.0425		IDEN-G	0.508
Control-G	1.517		Control-G	0.488		Control-G	0.308
Fig 4G			Fig 4H			Fig 4I
Group	Methylation(%)		Group	Average expression value (GSE37250)		Group	Average expression value (GSE39940)
HMI-SG	0.382		HMI-SG	6.38372		HMI-SG	7.04467
MMI-SG	0.346		MMI-SG	8.76843		MMI-SG	9.15916
MHCI-SG	0.415		MHCI-SG	8.49447		MHCI-SG	8.93281
HMI-MMI-SG	0.515		HMI-MMI-SG	8.48057		HMI-MMI-SG	8.99417
HMI-MHCI-SG	0.5395		HMI-MHCI-SG	8.29181		HMI-MHCI-SG	8.56709
MMI-MHCI-SG	0.473		MMI-MHCI-SG	9.25529		MMI-MHCI-SG	9.63633
Common-G	0.613		Common-G	9.55819		Common-G	9.89142
IDEN-G	0.457		IDEN-G	8.45324		IDEN-G	8.82561
Control-G	0.271		Control-G	5.40218		Control-G	5.72203
Note that the medians are provided for Fig 4(D-I).

## Sheet: Figure5
Fig 5A			Fig 5B			Fig 5C
Group	Degree		Group	Closeness centrality		Group	Betweenness centrality
HMI-SG	54		HMI-SG	0.367599		HMI-SG	4.51246e-05
MMI-SG	52		MMI-SG	0.366446		MMI-SG	4.75432e-05
MHCI-SG	65		MHCI-SG	0.374128		MHCI-SG	6.17468e-05
HMI-MMI-SG	72		HMI-MMI-SG	0.376497		HMI-MMI-SG	7.28453e-05
HMI-MHCI-SG	98		HMI-MHCI-SG	0.384368		HMI-MHCI-SG	0.000120409
MMI-MHCI-SG	96		MMI-MHCI-SG	0.384245		MMI-MHCI-SG	0.000120381
Common-G	151		Common-G	0.401926		Common-G	0.000204213
IDEN-G	71		IDEN-G	0.376061		IDEN-G	7.36961e-05
Control-G	14		Control-G	0.336616		Control-G	4.6218e-06
Fig 5D
Shortest path length Percentage Group	1	2	3	4	5	6	7	8
HMI-SG	0.0105396	0.505099	0.474055	0.0102947	1.13942e-05	0	0	0
MMI-SG	0.0116773	0.474088	0.501341	0.0128933	0	0	0	0
MHCI-SG	0.013812	0.573652	0.402733	0.00965984	0.000143641	0	0	0
HMI-MMI-SG	0.0231579	0.621754	0.354386	0.000701754	0	0	0	0
HMI-MHCI-SG	0.0410503	0.699671	0.251061	0.00816038	5.73329e-05	0	0	0
MMI-MHCI-SG	0.0386267	0.705134	0.252277	0.00396224	0	0	0	0
Common-G	0.0789431	0.799127	0.119721	0.00220858	0	0	0	0
IDEN-G	0.0213232	0.60926	0.361402	0.00796144	5.30088e-05	0	0	0
Control-G	0.00115186	0.146603	0.66118	0.18223	0.0085381	0.000293061	4.78907e-06	8.28559e-08
Note that the medians are provided for Fig 5(A-C).

## Sheet: FigureS6
Fig S6A				Fig S6B				Fig S6C				Fig S6D
Chromosome	Group	Percent(%)		Chromosome	Group	SNP Density		Chromosome	Group	dSNP/SNP		Chromosome	Group	Disease genes/Detected genes
chr1	HMI-G	11.5324		chr1	HMI-G	0.247098		chr1	HMI-G	0.00207355		chr1	HMI-G	0.623288
chr1	MMI-G	11.1332		chr1	MMI-G	0.246447		chr1	MMI-G	0.00165609		chr1	MMI-G	0.607143
chr1	MHCI-G	11.3651		chr1	MHCI-G	0.247528		chr1	MHCI-G	0.00181973		chr1	MHCI-G	0.597765
chr2	HMI-G	6.63507		chr1	Control-G	0.247214		chr1	Control-G	0.00160003		chr1	Control-G	0.453224
chr2	MMI-G	6.56064		chr2	HMI-G	0.250454		chr2	HMI-G	0.00298322		chr2	HMI-G	0.607143
chr2	MHCI-G	6.79365		chr2	MMI-G	0.25358		chr2	MMI-G	0.00128154		chr2	MMI-G	0.606061
chr3	HMI-G	6.31912		chr2	MHCI-G	0.249654		chr2	MHCI-G	0.00114079		chr2	MHCI-G	0.635514
chr3	MMI-G	6.46123		chr2	Control-G	0.247953		chr2	Control-G	0.00163584		chr2	Control-G	0.504496
chr3	MHCI-G	5.39683		chr3	HMI-G	0.245594		chr3	HMI-G	0.00719974		chr3	HMI-G	0.675
chr4	HMI-G	3.47551		chr3	MMI-G	0.244732		chr3	MMI-G	0.0092767		chr3	MMI-G	0.692308
chr4	MMI-G	3.97614		chr3	MHCI-G	0.245121		chr3	MHCI-G	0.00854355		chr3	MHCI-G	0.623529
chr4	MHCI-G	3.42857		chr3	Control-G	0.243688		chr3	Control-G	0.00161826		chr3	Control-G	0.502342
chr5	HMI-G	4.42338		chr4	HMI-G	0.240268		chr4	HMI-G	0.000408994		chr4	HMI-G	0.727273
chr5	MMI-G	4.87078		chr4	MMI-G	0.237145		chr4	MMI-G	0.000685413		chr4	MMI-G	0.575
chr5	MHCI-G	5.33333		chr4	MHCI-G	0.24205		chr4	MHCI-G	0.00062428		chr4	MHCI-G	0.537037
chr6	HMI-G	6.79305		chr4	Control-G	0.240277		chr4	Control-G	0.00109869		chr4	Control-G	0.541463
chr6	MMI-G	7.05765		chr5	HMI-G	0.251971		chr5	HMI-G	0.000803821		chr5	HMI-G	0.660714
chr6	MHCI-G	6.34921		chr5	MMI-G	0.25022		chr5	MMI-G	0.00132084		chr5	MMI-G	0.673469
chr7	HMI-G	3.87046		chr5	MHCI-G	0.247684		chr5	MHCI-G	0.00112161		chr5	MHCI-G	0.678571
chr7	MMI-G	3.67793		chr5	Control-G	0.242407		chr5	Control-G	0.00153302		chr5	Control-G	0.48105
chr7	MHCI-G	3.87302		chr6	HMI-G	0.248227		chr6	HMI-G	0.000655175		chr6	HMI-G	0.511628
chr8	HMI-G	3.39652		chr6	MMI-G	0.251324		chr6	MMI-G	0.00190257		chr6	MMI-G	0.605634
chr8	MMI-G	2.8827		chr6	MHCI-G	0.251894		chr6	MHCI-G	0.00251543		chr6	MHCI-G	0.52
chr8	MHCI-G	3.68254		chr6	Control-G	0.242722		chr6	Control-G	0.00130355		chr6	Control-G	0.52625
chr9	HMI-G	3.5545		chr7	HMI-G	0.264299		chr7	HMI-G	0.00262798		chr7	HMI-G	0.55102
chr9	MMI-G	3.08151		chr7	MMI-G	0.248081		chr7	MMI-G	0.00327413		chr7	MMI-G	0.648649
chr9	MHCI-G	3.68254		chr7	MHCI-G	0.263387		chr7	MHCI-G	0.00279602		chr7	MHCI-G	0.57377
chr10	HMI-G	3.63349		chr7	Control-G	0.252818		chr7	Control-G	0.00118886		chr7	Control-G	0.45273
chr10	MMI-G	3.08151		chr8	HMI-G	0.25454		chr8	HMI-G	0.00117658		chr8	HMI-G	0.604651
chr10	MHCI-G	3.55556		chr8	MMI-G	0.259351		chr8	MMI-G	0.0018648		chr8	MMI-G	0.586207
chr11	HMI-G	5.37125		chr8	MHCI-G	0.252839		chr8	MHCI-G	0.000859117		chr8	MHCI-G	0.62069
chr11	MMI-G	6.56064		chr8	Control-G	0.250921		chr8	Control-G	0.00135729		chr8	Control-G	0.487666
chr11	MHCI-G	6.66667		chr9	HMI-G	0.269671		chr9	HMI-G	0.00210873		chr9	HMI-G	0.533333
chr12	HMI-G	5.84518		chr9	MMI-G	0.276402		chr9	MMI-G	0.000355199		chr9	MMI-G	0.741935
chr12	MMI-G	5.86481		chr9	MHCI-G	0.262616		chr9	MHCI-G	0.00180844		chr9	MHCI-G	0.5
chr12	MHCI-G	6.03175		chr9	Control-G	0.258713		chr9	Control-G	0.002091		chr9	Control-G	0.445902
chr13	HMI-G	1.18483		chr10	HMI-G	0.247025		chr10	HMI-G	0.00100715		chr10	HMI-G	0.695652
chr13	MMI-G	1.39165		chr10	MMI-G	0.24098		chr10	MMI-G	0.000888566		chr10	MMI-G	0.677419
chr13	MHCI-G	1.46032		chr10	MHCI-G	0.248757		chr10	MHCI-G	0.00230142		chr10	MHCI-G	0.660714
chr14	HMI-G	2.8436		chr10	Control-G	0.244992		chr10	Control-G	0.000959135		chr10	Control-G	0.523729
chr14	MMI-G	3.67793		chr11	HMI-G	0.256598		chr11	HMI-G	0.00512171		chr11	HMI-G	0.617647
chr14	MHCI-G	2.92063		chr11	MMI-G	0.270019		chr11	MMI-G	0.00527405		chr11	MMI-G	0.636364
chr15	HMI-G	3.47551		chr11	MHCI-G	0.259446		chr11	MHCI-G	0.00425742		chr11	MHCI-G	0.619048
chr15	MMI-G	2.18688		chr11	Control-G	0.259091		chr11	Control-G	0.00270638		chr11	Control-G	0.503333
chr15	MHCI-G	2.79365		chr12	HMI-G	0.254294		chr12	HMI-G	0.004512		chr12	HMI-G	0.621622
chr16	HMI-G	4.02844		chr12	MMI-G	0.251616		chr12	MMI-G	0.000779924		chr12	MMI-G	0.627119
chr16	MMI-G	4.17495		chr12	MHCI-G	0.245256		chr12	MHCI-G	0.00276205		chr12	MHCI-G	0.642105
chr16	MHCI-G	3.36508		chr12	Control-G	0.247753		chr12	Control-G	0.00135114		chr12	Control-G	0.503083
chr17	HMI-G	7.34597		chr13	HMI-G	0.243143		chr13	HMI-G	0.0180642		chr13	HMI-G	0.733333
chr17	MMI-G	5.5666		chr13	MMI-G	0.241509		chr13	MMI-G	0.002656		chr13	MMI-G	0.714286
chr17	MHCI-G	5.84127		chr13	MHCI-G	0.244134		chr13	MHCI-G	0.00201984		chr13	MHCI-G	0.652174
chr18	HMI-G	1.50079		chr13	Control-G	0.239601		chr13	Control-G	0.00177025		chr13	Control-G	0.503704
chr18	MMI-G	1.59046		chr14	HMI-G	0.251169		chr14	HMI-G	0.000552231		chr14	HMI-G	0.527778
chr18	MHCI-G	1.46032		chr14	MMI-G	0.255195		chr14	MMI-G	0.00145138		chr14	MMI-G	0.567568
chr19	HMI-G	5.45024		chr14	MHCI-G	0.254356		chr14	MHCI-G	0.0011369		chr14	MHCI-G	0.630435
chr19	MMI-G	7.25646		chr14	Control-G	0.252352		chr14	Control-G	0.00183275		chr14	Control-G	0.444444
chr19	MHCI-G	6.85714		chr15	HMI-G	0.251412		chr15	HMI-G	0.000735028		chr15	HMI-G	0.636364
chr20	HMI-G	2.29068		chr15	MMI-G	0.251412		chr15	MMI-G	0.00106655		chr15	MMI-G	0.5
chr20	MMI-G	2.48509		chr15	MHCI-G	0.256253		chr15	MHCI-G	0.00111695		chr15	MHCI-G	0.613636
chr20	MHCI-G	2.28571		chr15	Control-G	0.252478		chr15	Control-G	0.00186292		chr15	Control-G	0.450526
chr21	HMI-G	1.26382		chr16	HMI-G	0.296982		chr16	HMI-G	0.00139539		chr16	HMI-G	0.588235
chr21	MMI-G	0.994036		chr16	MMI-G	0.293843		chr16	MMI-G	0.00233276		chr16	MMI-G	0.714286
chr21	MHCI-G	1.26984		chr16	MHCI-G	0.295003		chr16	MHCI-G	0.00163868		chr16	MHCI-G	0.641509
chr22	HMI-G	2.44866		chr16	Control-G	0.293547		chr16	Control-G	0.0029979		chr16	Control-G	0.438066
chr22	MMI-G	2.38569		chr17	HMI-G	0.26621		chr17	HMI-G	0.00351666		chr17	HMI-G	0.698925
chr22	MHCI-G	2.28571		chr17	MMI-G	0.281991		chr17	MMI-G	0.00635751		chr17	MMI-G	0.714286
chrX	HMI-G	3.15956		chr17	MHCI-G	0.275861		chr17	MHCI-G	0.00409232		chr17	MHCI-G	0.608696
chrX	MMI-G	3.08151		chr17	Control-G	0.268423		chr17	Control-G	0.00402581		chr17	Control-G	0.456925
chrX	MHCI-G	3.2381		chr18	HMI-G	0.260701		chr18	HMI-G	0.00181686		chr18	HMI-G	0.789474
				chr18	MMI-G	0.244818		chr18	MMI-G	0.000114024		chr18	MMI-G	0.6875
				chr18	MHCI-G	0.254852		chr18	MHCI-G	0.000320606		chr18	MHCI-G	0.652174
				chr18	Control-G	0.243736		chr18	Control-G	0.00029983		chr18	Control-G	0.524444
				chr19	HMI-G	0.299492		chr19	HMI-G	0.00276604		chr19	HMI-G	0.507246
				chr19	MMI-G	0.289015		chr19	MMI-G	0.00253205		chr19	MMI-G	0.589041
				chr19	MHCI-G	0.300718		chr19	MHCI-G	0.00623277		chr19	MHCI-G	0.546296
				chr19	Control-G	0.283007		chr19	Control-G	0.00262561		chr19	Control-G	0.385834
				chr20	HMI-G	0.243562		chr20	HMI-G	0.00102389		chr20	HMI-G	0.758621
				chr20	MMI-G	0.258555		chr20	MMI-G	0.00121421		chr20	MMI-G	0.72
				chr20	MHCI-G	0.249592		chr20	MHCI-G	0.00161813		chr20	MHCI-G	0.666667
				chr20	Control-G	0.255665		chr20	Control-G	0.00174714		chr20	Control-G	0.433735
				chr21	HMI-G	0.269978		chr21	HMI-G	0.00338104		chr21	HMI-G	0.5625
				chr21	MMI-G	0.263464		chr21	MMI-G	0.00708796		chr21	MMI-G	0.7
				chr21	MHCI-G	0.263464		chr21	MHCI-G	0.00524806		chr21	MHCI-G	0.5
				chr21	Control-G	0.254057		chr21	Control-G	0.0017136		chr21	Control-G	0.512346
				chr22	HMI-G	0.265933		chr22	HMI-G	0.000802259		chr22	HMI-G	0.677419
				chr22	MMI-G	0.274076		chr22	MMI-G	0.000489948		chr22	MMI-G	0.75
				chr22	MHCI-G	0.267218		chr22	MHCI-G	0.000599633		chr22	MHCI-G	0.611111
				chr22	Control-G	0.26639		chr22	Control-G	0.00714399		chr22	Control-G	0.483957
				chrX	HMI-G	0.174439		chrX	HMI-G	0.00252669		chrX	HMI-G	0.6
				chrX	MMI-G	0.183689		chrX	MMI-G	0.00509001		chrX	MMI-G	0.709677
				chrX	MHCI-G	0.182799		chrX	MHCI-G	0.00389099		chrX	MHCI-G	0.607843
				chrX	Control-G	0.178178		chrX	Control-G	0.00522958		chrX	Control-G	0.462445
Note that the gene group with the highest proportion is highlighted in bold for each chromosome, and Control-G is only used as the reference and excluded from comparisons.

## Sheet: FigureS7
Group	Genomic distance(nt)
HMI-SG	40500000
MMI-SG	37100000
MHCI-SG	39300000
HMI-MMI-SG	38900000
HMI-MHCI-SG	41100000
MMI-MHCI-SG	43600000
Common-G	39200000
Note that the medians are provided for this figure.

## Sheet: FigureS8
Group	Average expression value (GSE37250-HMI)		Group	Average expression value (GSE37250-MMI)		Group	Average expression value (GSE37250-MHCI)
HMI-SG	6.48608		HMI-SG	6.20537		HMI-SG	6.3632
MMI-SG	8.75328		MMI-SG	8.76371		MMI-SG	8.76804
MHCI-SG	8.51371		MHCI-SG	8.54138		MHCI-SG	8.5137
HMI-MMI-SG	8.459		HMI-MMI-SG	8.4917		HMI-MMI-SG	8.41298
HMI-MHCI-SG	8.29893		HMI-MHCI-SG	8.2516		HMI-MHCI-SG	8.29609
MMI-MHCI-SG	9.28249		MMI-MHCI-SG	9.25941		MMI-MHCI-SG	9.30467
Common-G	9.50812		Common-G	9.4742		Common-G	9.57549
IDEN-G	8.45081		IDEN-G	8.4504		IDEN-G	8.45578
Control-G	5.24801		Control-G	5.24195		Control-G	5.23792
Group	Average expression value (GSE39940-HMI)		Group	Average expression value (GSE39940-MMI)		Group	Average expression value (GSE39940-MHCI)
HMI-SG	7.16895		HMI-SG	6.85328		HMI-SG	7.04467
MMI-SG	9.14243		MMI-SG	9.19407		MMI-SG	9.15916
MHCI-SG	8.92274		MHCI-SG	8.83817		MHCI-SG	8.93281
HMI-MMI-SG	9.03263		HMI-MMI-SG	8.91148		HMI-MMI-SG	8.99417
HMI-MHCI-SG	8.66036		HMI-MHCI-SG	8.63694		HMI-MHCI-SG	8.56709
MMI-MHCI-SG	9.57353		MMI-MHCI-SG	9.56796		MMI-MHCI-SG	9.63633
Common-G	9.92966		Common-G	9.80792		Common-G	9.89142
IDEN-G	8.82353		IDEN-G	8.77777		IDEN-G	8.82561
Control-G	5.73114		Control-G	5.70085		Control-G	5.72203
Note that the medians are provided for this figure.
