# Supplementary material for: Systematic comparison of differential expression networks in MTB mono-, HIV mono- and MTB/HIV co-infections for drug repurposing
Source: PLoS Comput Biol. 2022 Dec 19;18(12):e1010744. doi: 10.1371/journal.pcbi.1010744 (PMC9810203; doi:10.1371/journal.pcbi.1010744)
Supplement: S2 Data — (XLSX) [file pcbi.1010744.s025.xlsx]

## Sheet: Known_HIV_drug
DrugBank ID	Drug
DB00010	Sermorelin
DB00012	Darbepoetin alfa
DB00016	Erythropoietin
DB00034	Interferon alfa-2a
DB00052	Somatotropin
DB00069	Interferon alfacon-1
DB00105	Interferon alfa-2b
DB00351	Megestrol acetate
DB00470	Dronabinol
DB00495	Zidovudine
DB00503	Ritonavir
DB00523	Alitretinoin
DB00541	Vincristine
DB00615	Rifabutin
DB00635	Prednisone
DB00650	Leucovorin
DB00693	Fluorescein
DB00738	Pentamidine
DB00811	Ribavirin
DB00815	Sodium lauryl sulfate
DB00900	Didanosine
DB00997	Doxorubicin
DB01041	Thalidomide
DB01048	Abacavir
DB01082	Streptomycin
DB01087	Primaquine
DB01117	Atovaquone
DB01157	Trimetrexate
DB01167	Itraconazole
DB01211	Clarithromycin
DB01229	Paclitaxel
DB04835	Maraviroc
DB04941	Crofelemer
DB05389	Tetrachlorodecaoxide
DB08864	Rilpivirine
DB08869	Tesamorelin
DB12698	Ibalizumab
DB14751	Mecasermin rinfabate

## Sheet: Known_TB_drug
DrugBank ID	Drug
DB00233	Aminosalicylic acid
DB00260	Cycloserine
DB00297	Bupivacaine
DB00443	Betamethasone
DB00615	Rifabutin
DB00620	Triamcinolone
DB00635	Prednisone
DB00741	Hydrocortisone
DB00860	Prednisolone
DB00951	Isoniazid
DB00959	Methylprednisolone
DB01045	Rifampicin
DB01082	Streptomycin
DB01234	Dexamethasone
DB01380	Cortisone acetate

## Sheet: MMI_ranking
DrugBank ID	Distance	Z-score
DB11986	3.25137	-2.59475
DB13926	3.31065	-2.56148
DB01029	3.26894	-2.50534
DB06401	3.09111	-2.40384
DB00210	3.19868	-2.39645
DB09535	3.09111	-2.39202
DB00481	3.08233	-2.37957
DB00783	3.07245	-2.37597
DB15690	3.09111	-2.35316
DB11254	3.71789	-2.33018
DB00655	3.05379	-2.32506
DB06202	3.09111	-2.316
DB04574	3.09111	-2.31512
DB01030	3.80241	-2.31025
DB06249	3.09111	-2.29374
DB01108	3.09001	-2.27942
DB04573	3.08342	-2.27654
DB13952	3.06367	-2.27001
DB05630	3.80461	-2.25339
DB00762	3.80241	-2.25213
DB13954	3.06367	-2.23709
DB00286	3.09111	-2.23677
DB01428	3.06147	-2.23287
DB14962	3.79802	-2.22606
DB00619	3.17783	-2.21646
DB13955	3.06367	-2.21644
DB09086	3.06147	-2.21298
DB13953	3.06367	-2.21158
DB01126	4.7124	-2.21131
DB00570	3.10099	-2.20835
DB01196	3.08452	-2.14144
DB13956	3.06367	-2.13799
DB00650	4.42261	-2.1323
DB11219	3.06147	-2.10603
DB14723	3.31504	-2.10473
DB00255	3.03622	-2.09938
DB12893	3.73765	-2.09536
DB00440	4.42261	-2.07395
DB00321	3.20856	-2.01095
DB00396	3.03842	-1.97659
DB00161	3.9517	-1.8809
DB01708	3.03842	-1.84466
DB01121	4.82437	-1.83302
DB00166	4.63008	-1.8068
DB00675	2.97256	-1.80603
DB04564	4.95939	-1.8044
DB01438	4.82437	-1.78543
DB04216	4.29528	-1.74421
DB00205	4.26674	-1.69433
DB01216	4.68606	-1.69267
DB13173	4.09989	-1.60376
DB13501	4.3348	-1.57194
DB01656	4.18112	-1.55387
DB06725	4.3348	-1.55382
DB05219	4.18112	-1.55266
DB08981	4.3348	-1.55078
DB00586	4.3348	-1.54828
DB06736	4.3348	-1.54752
DB09285	4.3348	-1.54458
DB01600	4.3348	-1.54452
DB01034	3.92755	-1.53184
DB00814	4.3348	-1.52674
DB09214	4.3348	-1.52221
DB00821	4.3348	-1.51549
DB01283	4.3348	-1.51447
DB00465	4.3348	-1.51243
DB06802	4.3348	-1.50984
DB11936	4.03074	-1.50924
DB01399	4.3348	-1.5064
DB12150	4.3348	-1.50558
DB00469	4.3348	-1.50555
DB11323	4.3348	-1.50531
DB00963	4.3348	-1.50233
DB09216	4.3348	-1.50117
DB00784	4.3348	-1.49966
DB00861	4.3348	-1.49807
DB00788	4.3348	-1.49733
DB00548	4.68386	-1.4968
DB11079	4.3348	-1.49494
DB06751	4.37761	-1.49153
DB00991	4.3348	-1.49151
DB00461	4.3348	-1.48745
DB00500	4.3348	-1.48309
DB09212	4.3348	-1.48299
DB01419	4.3348	-1.48137
DB00554	4.3348	-1.4796
DB11201	4.3348	-1.47936
DB00936	4.31723	-1.47686
DB07477	4.3348	-1.47583
DB01401	4.3348	-1.47202
DB11059	4.24149	-1.46534
DB00712	4.3348	-1.46198
DB00870	4.3348	-1.4586
DB13167	4.40066	-1.45636
DB01435	4.3348	-1.44648
DB13783	4.3348	-1.4413
DB00118	3.97914	-1.43594
DB04552	4.40066	-1.43048
DB00165	4.32602	-1.42608
DB04106	4.25576	-1.42444
DB00812	4.33041	-1.42406
DB11071	4.3348	-1.41429
DB00580	4.26894	-1.40485
DB01628	4.40066	-1.40396
DB04865	3.80461	-1.39293
DB01005	4.13172	-1.38569
DB03175	4.20417	-1.38483
DB01074	4.08782	-1.37966
DB00242	3.83095	-1.37416
DB11588	5.00549	-1.36324
DB00852	3.08123	-1.35468
DB01157	4.27772	-1.34283
DB09092	3.5247	-1.33869
DB11641	3.74424	-1.31702
DB01394	3.74424	-1.30745
DB01083	3.92536	-1.3063
DB01131	4.27772	-1.295
DB01113	4.20966	-1.28072
DB00150	4.20307	-1.27868
DB00361	3.74424	-1.27091
DB01087	4.36663	-1.2706
DB00130	3.98683	-1.25572
DB03310	3.84962	-1.25379
DB14520	4.04391	-1.25208
DB08896	3.13721	-1.24457
DB09070	3.4764	-1.22942
DB08995	4.24698	-1.22925
DB00120	3.94182	-1.22776
DB00749	3.94182	-1.21816
DB01404	4.12843	-1.21748
DB09381	3.4764	-1.21392
DB13472	3.4764	-1.20862
DB12487	3.4764	-1.20414
DB09369	3.4742	-1.20373
DB13949	4.04391	-1.19907
DB02701	3.64544	-1.19765
DB00156	4.08233	-1.19614
DB04575	3.4764	-1.19243
DB00539	3.46432	-1.18549
DB00947	3.4764	-1.18336
DB08439	4.20198	-1.18321
DB00207	4.75631	-1.18175
DB12688	3.81888	-1.17997
DB04743	4.20198	-1.17461
DB09317	3.4764	-1.17319
DB09318	3.4764	-1.1711
DB01082	4.75631	-1.17074
DB15617	3.93194	-1.1542
DB00214	4.42481	-1.15262
DB01009	4.32272	-1.15196
DB01022	4.54885	-1.15014
DB01357	3.4764	-1.14609
DB00882	3.46432	-1.14427
DB13981	3.4764	-1.13375
DB14491	3.64984	-1.11276
DB00651	4.15258	-1.10953
DB09539	4.1921	-1.10666
DB00535	4.9045	-1.10538
DB13257	3.93194	-1.09932
DB14490	3.64984	-1.09195
DB01165	4.04281	-1.09156
DB14501	3.64984	-1.09067
DB04938	3.4764	-1.08058
DB00890	3.46432	-1.08056
DB00685	4.04281	-1.07842
DB14488	3.64984	-1.07674
DB04930	3.46981	-1.07657
DB00900	4.34248	-1.07302
DB09047	4.04281	-1.07228
DB00977	3.4764	-1.06873
DB00537	4	-1.0633
DB01073	4.05488	-1.059
DB14489	3.64984	-1.05593
DB01592	3.64984	-1.05541
DB04339	4.20307	-1.05327
DB01208	4.04281	-1.04889
DB00218	4.04281	-1.04779
DB12319	4.29308	-1.04235
DB00304	3.47091	-1.02536
DB00756	3.46103	-1.02413
DB01059	4.04281	-1.02273
DB00262	4.42371	-1.01713
DB00884	4.31175	-1.00659
DB04817	5.06915	-1.00121
DB06174	4.8101	-1.00096
DB11620	4.31175	-0.999378
DB08911	3.96378	-0.998871
DB06168	4.70033	-0.989624
DB00823	3.47091	-0.979204
DB00378	4.22832	-0.978253
DB00584	5.03952	-0.977733
DB08836	5.03952	-0.977283
DB06789	4.22832	-0.971756
DB01169	3.01427	-0.971721
DB00691	5.03952	-0.968933
DB12095	4.88694	-0.966435
DB09124	4.22832	-0.961466
DB01440	4.83754	-0.955553
DB01340	5.03952	-0.952058
DB09472	4.63227	-0.944446
DB00542	5.03952	-0.942013
DB00235	4.72558	-0.940797
DB00294	4.22832	-0.940358
DB00379	4.19978	-0.938814
DB13166	5.03952	-0.93145
DB02893	4.29089	-0.924589
DB00583	4.08013	-0.922732
DB04851	4.73436	-0.917458
DB00880	4.50933	-0.915931
DB00881	5.03952	-0.915804
DB00778	4.73436	-0.915773
DB11081	4.2876	-0.90771
DB01194	4.51043	-0.905561
DB00533	4.34029	-0.905342
DB00519	5.03952	-0.901183
DB13312	5.03952	-0.896081
DB01348	5.03952	-0.895866
DB11689	3.96378	-0.895349
DB00233	3.87706	-0.895105
DB00631	4.02634	-0.891377
DB04824	3.46103	-0.888081
DB00311	4.63227	-0.885723
DB11075	5.16136	-0.879799
DB11635	4.73436	-0.87669
DB01325	4.27333	-0.872321
DB00261	4.72558	-0.866395
DB03619	4.08233	-0.864299
DB00492	5.03952	-0.863428
DB01031	4.63227	-0.862456
DB00789	4.25357	-0.858858
DB01180	5.03952	-0.857443
DB00400	5.33589	-0.85544
DB09363	4.61361	-0.852433
DB00441	4.06257	-0.850781
DB01166	4.72558	-0.849371
DB01179	3.55763	-0.847664
DB00290	4.13063	-0.840222
DB00135	4.08452	-0.837622
DB04880	4.72558	-0.836813
DB04899	4.7618	-0.835169
DB00992	4.35785	-0.828771
DB00200	4.28321	-0.825325
DB00642	3.95829	-0.818417
DB00309	4.191	-0.814731
DB00036	4.22832	-0.811058
DB12615	5.08233	-0.809223
DB01280	4.26894	-0.8022
DB01144	4.56422	-0.789697
DB00136	4.10428	-0.789377
DB00155	3.79693	-0.783335
DB00920	4.2393	-0.774516
DB13925	5.09001	-0.765638
DB01104	4.12514	-0.763492
DB03614	4.50165	-0.757689
DB06773	4.02744	-0.756735
DB00033	4.50274	-0.754057
DB06813	4.18441	-0.750153
DB00134	4.12843	-0.749566
DB00104	5.09001	-0.746704
DB00869	4.56422	-0.740322
DB00703	4.56422	-0.737198
DB00316	3.96378	-0.729224
DB14999	4.48518	-0.720994
DB05246	5.49286	-0.715529
DB07776	4.09111	-0.713768
DB09039	4.93853	-0.712945
DB08827	5.1888	-0.709717
DB04845	3.82217	-0.705531
DB00419	4.93853	-0.693142
DB01272	4.64984	-0.68879
DB03247	3.91109	-0.6829
DB09333	5.4753	-0.680129
DB01632	4.16905	-0.677326
DB00824	4.32492	-0.672062
DB00563	4.07684	-0.669868
DB01183	3.41712	-0.664605
DB00437	5.2393	-0.659733
DB00710	4.27113	-0.657096
DB01025	3.52141	-0.655899
DB00399	4.27113	-0.641646
DB00716	3.53019	-0.640507
DB01089	4.96048	-0.635825
DB00428	4.41822	-0.632819
DB04854	5.2393	-0.630449
DB00431	3.46213	-0.625235
DB09031	4.71679	-0.620049
DB11590	4.45993	-0.601167
DB06710	3.42151	-0.597241
DB11617	3.99122	-0.592685
DB11157	4.1416	-0.58917
DB03796	3.81998	-0.588705
DB04576	3.99122	-0.588105
DB06780	4.54116	-0.587287
DB11327	4.02744	-0.587095
DB00841	3.41932	-0.584596
DB03085	4.2854	-0.584437
DB00446	4.61471	-0.582758
DB00089	5.32931	-0.582142
DB00343	4.35456	-0.581095
DB01003	4.67838	-0.573911
DB06714	4.95499	-0.572712
DB00385	3.99122	-0.57187
DB13943	3.42042	-0.568364
DB01051	3.99122	-0.568178
DB00482	4.11087	-0.567906
DB04173	4.94182	-0.567786
DB01134	4.54116	-0.56657
DB00524	5.07794	-0.566347
DB01400	5.08782	-0.564992
DB00700	4.54116	-0.56258
DB06287	4.03293	-0.561769
DB09371	3.40944	-0.555577
DB03615	3.99122	-0.554993
DB13648	5.28979	-0.551365
DB04864	5.08782	-0.549667
DB00779	3.99122	-0.549197
DB00759	4.16026	-0.548521
DB00827	3.99122	-0.547293
DB00975	4.27113	-0.544079
DB00817	3.99122	-0.544025
DB12161	5.45884	-0.543559
DB11090	4.62459	-0.541584
DB00970	3.99122	-0.541311
DB01035	3.92645	-0.540366
DB00694	3.99122	-0.539128
DB01324	5.07794	-0.539043
DB13503	5.08782	-0.538928
DB00444	3.99122	-0.538725
DB01122	5.08782	-0.534686
DB01556	4.99451	-0.534467
DB05239	4.07355	-0.533685
DB00603	3.46432	-0.525766
DB11386	4.62459	-0.525185
DB11915	5.45884	-0.524665
DB00487	3.99122	-0.521802
DB00467	3.99122	-0.521123
DB01590	4.03293	-0.519442
DB04967	3.99122	-0.514309
DB06439	4.72887	-0.51307
DB04920	4.54555	-0.509242
DB01204	3.99122	-0.509126
DB00978	3.99122	-0.508745
DB00773	3.99122	-0.504458
DB13946	3.42042	-0.500547
DB00445	3.99122	-0.500181
DB09289	4.99451	-0.498932
DB01177	3.99122	-0.497436
DB11064	3.41603	-0.494278
DB00468	4.21295	-0.4934
DB13944	3.42042	-0.493032
DB01586	4.26015	-0.492117
DB00296	5.70143	-0.48849
DB06343	4.05708	-0.4873
DB00380	3.99122	-0.484669
DB00121	3.83644	-0.482167
DB12082	4.44127	-0.480755
DB00939	4.18332	-0.474683
DB00961	5.70143	-0.473593
DB06688	4.78156	-0.470953
DB14712	4.84632	-0.469762
DB00807	5.70143	-0.468076
DB01002	5.70143	-0.467136
DB08871	4.0022	-0.464782
DB01086	5.70143	-0.464615
DB05260	4.01647	-0.463814
DB01219	4.72558	-0.458695
DB00615	3.46542	-0.45673
DB00851	4.13941	-0.456454
DB00624	3.42042	-0.453553
DB00892	5.70143	-0.44658
DB04630	4.53568	-0.446558
DB00317	3.57849	-0.446439
DB00636	4.30626	-0.445538
DB01698	4.32711	-0.439626
DB00308	4.16026	-0.438921
DB01269	3.57849	-0.438207
DB09559	3.57849	-0.437478
DB01127	4.54995	-0.431385
DB00957	3.41603	-0.431369
DB00381	4.19429	-0.429424
DB01406	3.41603	-0.428003
DB01234	3.69374	-0.424517
DB00284	4.43139	-0.420139
DB09083	5.30516	-0.419921
DB06775	4.38529	-0.418138
DB11642	4.6191	-0.417575
DB00648	3.41383	-0.417338
DB00551	5.31833	-0.416456
DB09302	4.75412	-0.414511
DB09343	4.8595	-0.413618
DB02745	4.8595	-0.411711
DB00435	4.53019	-0.403251
DB00552	4.84632	-0.402967
DB00808	4.68277	-0.400082
DB14649	3.69374	-0.39872
DB01613	4.98353	-0.397369
DB11077	4.76619	-0.397058
DB13179	4.54995	-0.391559
DB04703	3.97036	-0.390264
DB14975	4.25796	-0.389076
DB00239	4.54995	-0.386606
DB00491	4.0494	-0.381701
DB00541	3.67398	-0.381303
DB00436	4.42591	-0.377007
DB06218	4.31065	-0.372075
DB06186	4.87596	-0.37162
DB09336	4.79802	-0.367519
DB03766	4.67289	-0.365776
DB13346	3.80022	-0.361086
DB00727	3.56641	-0.359823
DB00503	4.54995	-0.358948
DB01181	4.54995	-0.35616
DB01220	4.54995	-0.355904
DB00083	4.3348	-0.355216
DB00530	3.55982	-0.355169
DB11087	4.54995	-0.353139
DB01045	4.54995	-0.352471
DB00531	4.54995	-0.351165
DB09330	3.57849	-0.349704
DB08864	4.54116	-0.341402
DB05099	4.61581	-0.336596
DB00494	4.61361	-0.329957
DB14562	4.94512	-0.329252
DB03929	4.21405	-0.32898
DB01436	3.95939	-0.328427
DB00095	4.94402	-0.324898
DB00863	5.08233	-0.323819
DB00798	4.25027	-0.319077
DB11672	3.82547	-0.313637
DB00158	4.89352	-0.31264
DB01094	5.15148	-0.310125
DB01132	4.07245	-0.309734
DB00910	4.25357	-0.30952
DB00323	4.61361	-0.305896
DB06689	4.90231	-0.303871
DB00997	3.79802	-0.302287
DB00199	4.62349	-0.299445
DB15593	4.37431	-0.298767
DB01170	5.52799	-0.297325
DB11632	4.61361	-0.290334
DB06410	4.25357	-0.28119
DB00073	4.96926	-0.281138
DB09242	4.34029	-0.279994
DB15091	4.20527	-0.2798
DB01070	4.25357	-0.278621
DB13931	4.22064	-0.276738
DB01262	4.16575	-0.273641
DB02300	4.25357	-0.269297
DB06720	4.5236	-0.26609
DB09131	4.41383	-0.263308
DB11823	3.77278	-0.263155
DB00234	5.52799	-0.261936
DB06650	4.96926	-0.261261
DB00078	4.96926	-0.260995
DB00811	4.05598	-0.259811
DB00146	4.25357	-0.257132
DB01185	3.38419	-0.257074
DB04840	5.52799	-0.254404
DB13867	3.8101	-0.252468
DB01097	4.10867	-0.250882
DB08918	4.93633	-0.247978
DB00344	4.93633	-0.245131
DB04115	4.40066	-0.244107
DB08872	4.44676	-0.243368
DB00928	4.16575	-0.243188
DB14568	4.3809	-0.243104
DB00169	4.25357	-0.242734
DB01138	4.13611	-0.241209
DB06372	4.61032	-0.238779
DB08935	4.96926	-0.23795
DB09536	5.58617	-0.237935
DB00226	5.52799	-0.231181
DB09185	5.52799	-0.230863
DB00746	3.60373	-0.229875
DB00277	3.5225	-0.228697
DB00588	3.8101	-0.227906
DB00731	4.06806	-0.227876
DB06782	3.60373	-0.225877
DB01012	5.05928	-0.223587
DB09098	4.01427	-0.222743
DB12328	3.75631	-0.222618
DB01099	4.16575	-0.220178
DB01024	4.05598	-0.219284
DB00266	4.1427	-0.215339
DB01241	4.29308	-0.214937
DB06786	4.02854	-0.210472
DB09033	3.78375	-0.208281
DB13318	4.15697	-0.20786
DB00518	3.6685	-0.203834
DB00877	3.92865	-0.201689
DB12010	2.49945	-0.201447
DB11988	4.96926	-0.201339
DB00474	5.29967	-0.195858
DB02772	3.78814	-0.192307
DB13932	5.39517	-0.191121
DB00688	4.01976	-0.183473
DB00643	3.6685	-0.183187
DB12865	5.05928	-0.182675
DB00401	4.34468	-0.182602
DB00912	4.06696	-0.182071
DB09149	3.60373	-0.175855
DB00281	3.56422	-0.172668
DB09148	3.60373	-0.169855
DB00190	5.61251	-0.16969
DB09064	4.53019	-0.167666
DB00293	4.46652	-0.155857
DB01211	4.61032	-0.15439
DB00962	5.29967	-0.153069
DB01056	4.22613	-0.151216
DB01223	3.77278	-0.150797
DB00463	5.79802	-0.1498
DB12783	5.61251	-0.148193
DB01483	5.29967	-0.144307
DB08876	4.5236	-0.14297
DB14719	5.79802	-0.140686
DB01355	5.29967	-0.140373
DB00466	5.29967	-0.140186
DB01303	3.7618	-0.140038
DB05528	4.41493	-0.138406
DB00593	5.49286	-0.137429
DB01125	4.4742	-0.136303
DB09151	3.60373	-0.135279
DB12590	5.29967	-0.134582
DB00994	5.05928	-0.133973
DB06774	4.02305	-0.132627
DB00393	4.08562	-0.130846
DB04931	4.73216	-0.13027
DB00347	5.49286	-0.130154
DB13791	5.49286	-0.124567
DB09237	4.00329	-0.12249
DB11619	3.36663	-0.12202
DB05018	4.93524	-0.121338
DB06797	5.79802	-0.119584
DB00367	3.36553	-0.118476
DB11644	4.46872	-0.118185
DB09112	4.11855	-0.116832
DB03754	3.60044	-0.116002
DB09568	3.81998	-0.112796
DB09266	5.53019	-0.112614
DB03904	3.573	-0.111281
DB09422	4.53019	-0.109097
DB00959	3.84413	-0.108304
DB13766	4.67508	-0.107473
DB00043	4.78156	-0.106063
DB01076	3.71021	-0.105401
DB14669	3.84413	-0.100005
DB02789	4.53568	-0.0998865
DB00999	4.67179	-0.0990277
DB00018	4.46542	-0.0987995
DB06822	3.78046	-0.0973114
DB00845	4.06696	-0.0938224
DB01178	5.13721	-0.0932213
DB14740	3.98244	-0.0922167
DB00348	5.49945	-0.0908178
DB11132	5.58617	-0.0900332
DB05428	4.3831	-0.0847364
DB11732	6.05598	-0.0829702
DB00152	6.38858	-0.0823119
DB03193	4.5236	-0.0807822
DB14731	4.60812	-0.0795892
DB00115	4.30735	-0.0764843
DB00822	4.16795	-0.0715305
DB12332	3.80241	-0.0711608
DB00002	3.53897	-0.0693448
DB01067	4.05598	-0.0691542
DB11094	4.21186	-0.0686669
DB00011	4.46542	-0.0672234
DB01270	4.63227	-0.0660407
DB06205	3.98244	-0.0654664
DB00927	6.5719	-0.0652348
DB00534	4.82108	-0.0644719
DB14582	4.46872	-0.064253
DB04895	4.45884	-0.0639573
DB00105	4.41383	-0.0631084
DB00129	4.00329	-0.0586729
DB01594	5.13721	-0.0552916
DB06210	5.34138	-0.054896
DB00618	5.13941	-0.0525825
DB06154	4.14599	-0.0491877
DB05578	4.37651	-0.0481412
DB00139	4.82547	-0.0469858
DB14713	4.46872	-0.0450211
DB08907	5.87047	-0.0448722
DB11133	3.94841	-0.0445087
DB06756	4.23271	-0.0444853
DB06712	4.34468	-0.0432348
DB14631	3.84413	-0.0430912
DB01065	3.3326	-0.0420954
DB00070	3.98244	-0.0416701
DB00022	4.41383	-0.0406392
DB00638	4.8079	-0.0405432
DB12230	5.05049	-0.0369993
DB00091	3.92865	-0.036641
DB11827	5.87047	-0.0356729
DB00068	4.46542	-0.0340182
DB00546	5.13721	-0.0339773
DB02925	5.93414	-0.0309911
DB00272	6.5719	-0.0305171
DB14543	3.84083	-0.0304359
DB14544	3.84083	-0.0301509
DB14518	3.48518	-0.028335
DB09389	3.83205	-0.0273169
DB01370	3.48518	-0.0261148
DB01213	4.21515	-0.0260125
DB00069	4.46542	-0.0247263
DB09206	5.05049	-0.0246395
DB06781	3.84413	-0.0243766
DB09460	4.45774	-0.0242069
DB13896	5.15587	-0.02413
DB11581	4.23271	-0.0232695
DB01007	4.86828	-0.0221739
DB04878	6.6652	-0.0220628
DB11738	4.94621	-0.0214396
DB06292	5.87047	-0.0202637
DB00501	6.5719	-0.0172655
DB00008	4.41383	-0.0159818
DB09074	3.80241	-0.0158012
DB00176	4.58507	-0.0149367
DB01167	4.86828	-0.0147172
DB05294	3.51372	-0.0112801
DB00741	3.84413	-0.00911867
DB09038	5.87047	-0.0083511
DB01289	4.98024	-0.00803252
DB01567	5.13721	-0.00724707
DB00201	3.53019	-0.00175806
DB14541	3.84083	-0.00117878
DB01252	4.98024	-0.000757602
DB00585	6.5719	0.000378886
DB00338	4.15258	0.00219711
DB00455	4.59715	0.00341039
DB00360	4.32272	0.00408212
DB00232	5.93414	0.0072484
DB01222	3.84413	0.00792716
DB14539	3.84083	0.0112075
DB00617	5.44237	0.0118596
DB06791	5.06367	0.0126914
DB04820	4.54336	0.013328
DB12366	5.16575	0.0133461
DB00038	7.26454	0.0148467
DB13125	5.34138	0.0167507
DB14864	4.63227	0.0181267
DB00198	4.74204	0.0195363
DB00722	5.01866	0.0220355
DB11560	5.28321	0.0252454
DB14517	3.48518	0.0254748
DB09421	5.95829	0.0259584
DB00257	4.41603	0.0273754
DB09120	5.2843	0.0291133
DB01390	4.66959	0.0294882
DB04657	3.99451	0.0295569
DB01367	4.23161	0.0327247
DB00204	4.59385	0.0353188
DB14542	3.84083	0.035543
DB00307	3.98902	0.0366196
DB14540	3.84083	0.0375884
DB01080	4.764	0.039462
DB00605	3.83644	0.040039
DB00060	4.46542	0.0412367
DB11718	4.02195	0.0415503
DB01411	7.20527	0.0420157
DB06264	6.9056	0.043261
DB00276	3.8112	0.0441785
DB14040	5.23491	0.0445997
DB11577	4.1427	0.049317
DB14042	5.23491	0.0518888
DB00140	4.89243	0.0544132
DB01117	5.2865	0.0593126
DB11760	3.81998	0.0601545
DB00557	4.59715	0.0635126
DB08894	4.65642	0.0640302
DB01164	5.05598	0.0653232
DB00587	7.20527	0.0663765
DB14512	3.90779	0.0694349
DB00982	4.03952	0.0707149
DB06273	4.50165	0.0766301
DB04953	4.74643	0.0833956
DB00119	3.70582	0.0861745
DB14041	5.23491	0.0865419
DB11793	3.81998	0.0915702
DB12314	4.79473	0.0941401
DB00351	3.90779	0.0946719
DB11131	5.2843	0.0951498
DB00012	4.65642	0.098356
DB09090	5.50604	0.100133
DB00693	3.9056	0.104893
DB04951	3.95829	0.105962
DB09107	4.65642	0.10661
DB00203	4.86169	0.106729
DB01599	4.48957	0.110191
DB01378	4.00988	0.110243
DB08814	3.72448	0.110843
DB14528	4.89023	0.111485
DB01279	4.36553	0.114903
DB00016	4.65642	0.117679
DB12808	4.00439	0.118092
DB14498	4.00988	0.119284
DB00862	4.86169	0.12012
DB00765	4.9045	0.121916
DB14500	4.00988	0.124243
DB06043	4.382	0.12487
DB00159	3.87377	0.127042
DB06708	4.00988	0.134717
DB00148	4.06586	0.138394
DB06612	6.58507	0.140148
DB00528	4.67179	0.140492
DB05812	5.18661	0.141148
DB11921	4.00659	0.142268
DB01143	5.50823	0.142297
DB00350	4.90231	0.143741
DB01088	4.08672	0.146593
DB14527	4.89023	0.146854
DB01078	4.00988	0.147517
DB00532	4.44786	0.148053
DB00197	3.79144	0.14936
DB01188	4.00988	0.150598
DB06757	3.89682	0.150756
DB00302	4.48738	0.151048
DB01345	4.00988	0.151574
DB05990	4.59824	0.152652
DB01250	5.43359	0.158907
DB00325	4.09879	0.161483
DB00144	3.85181	0.162237
DB14530	4.89023	0.162508
DB00903	3.87816	0.167636
DB01430	4.00988	0.168458
DB14529	4.89023	0.168895
DB00423	5.75741	0.170259
DB14700	5.02415	0.170521
DB12839	5.85291	0.172661
DB11136	4.89023	0.173818
DB01612	5.44676	0.177108
DB01013	3.83754	0.180843
DB00620	4.00659	0.183235
DB04832	4.87486	0.18676
DB13996	4.00988	0.186897
DB00230	4.72228	0.186935
DB06772	3.89791	0.187697
DB00081	4.72558	0.188474
DB00511	4.00988	0.188821
DB00860	4.00659	0.189691
DB06684	4.96817	0.190147
DB00896	3.93414	0.192562
DB09282	5.31175	0.195718
DB00337	3.93524	0.195721
DB00180	4.00659	0.203091
DB00549	7.20527	0.203478
DB06697	4.00988	0.205393
DB14499	4.00988	0.205491
DB11091	4.13063	0.206356
DB00754	4.44786	0.207605
DB00322	4.63557	0.208593
DB13158	4.00659	0.2087
DB01011	9.0933	0.209618
DB09095	3.97914	0.212626
DB09105	4.6652	0.212668
DB00443	4.00659	0.213109
DB01006	5.46652	0.214703
DB00914	3.97695	0.214799
DB00990	5.46652	0.215778
DB01101	4.63557	0.21599
DB09270	3.96158	0.219641
DB00573	3.99451	0.219991
DB00883	5.44676	0.220709
DB01120	4.618	0.223952
DB00451	3.95719	0.224311
DB00394	4.00659	0.226338
DB00769	4.00659	0.226793
DB01020	5.31175	0.228995
DB00635	4.00659	0.231416
DB00613	5.63337	0.231538
DB09220	5.63008	0.231995
DB09383	4.00659	0.234028
DB00175	3.82217	0.234092
DB01217	5.46652	0.234693
DB01014	3.99012	0.241563
DB00082	4.63447	0.245929
DB00761	4.27552	0.246559
DB00324	4.00659	0.247054
DB05521	5.36114	0.247526
DB09256	4.63557	0.247873
DB00633	5.20966	0.249917
DB09158	4.13063	0.251717
DB00174	3.92316	0.252005
DB04348	4.59385	0.25379
DB00596	4.00659	0.256238
DB00432	4.63557	0.256353
DB12015	4.30296	0.257952
DB01095	3.82217	0.259862
DB15534	3.64435	0.260199
DB14914	4.06586	0.261425
DB00987	4.67947	0.264278
DB00223	4.00659	0.268097
DB00328	3.91328	0.268356
DB00894	5.46652	0.268448
DB14751	3.89572	0.270626
DB01161	4.00439	0.272765
DB11703	4.31175	0.273565
DB00764	4.00659	0.278164
DB15566	4.00659	0.279763
DB00838	4.00659	0.280568
DB09552	4.5258	0.281159
DB00356	5.20746	0.283472
DB09069	4.86498	0.290715
DB00138	5.48738	0.292776
DB00592	5.36114	0.298051
DB00123	3.99012	0.300218
DB04821	4.51043	0.301783
DB00132	3.79363	0.302053
DB14533	2.72228	0.304295
DB14548	2.72228	0.304498
DB00030	3.74314	0.305327
DB01033	3.98024	0.315093
DB01162	3.92206	0.315331
DB08813	3.55214	0.31638
DB09053	4.31175	0.324827
DB15293	4.65971	0.325063
DB00641	3.81668	0.328349
DB01039	4.34468	0.328903
DB09116	4.25247	0.329065
DB04540	4.16246	0.330995
DB00495	4.25796	0.334205
DB00738	4.83425	0.334773
DB08906	3.89572	0.339804
DB00240	4.00549	0.340623
DB00558	5.09111	0.341831
DB11967	3.77058	0.349468
DB08881	4.32382	0.353256
DB00721	3.86169	0.353736
DB00834	3.88584	0.354265
DB01410	4.00549	0.354922
DB15263	4.65093	0.356552
DB12887	3.91877	0.358546
DB00029	4.2393	0.362373
DB00663	3.85181	0.363777
DB00682	4.25027	0.372396
DB01158	4.00549	0.37511
DB00126	3.45115	0.378914
DB04838	4.7124	0.381562
DB01275	3.87157	0.381726
DB00993	3.98902	0.393629
DB00672	4.88145	0.394148
DB01744	4.91109	0.394994
DB00061	3.67398	0.397421
DB01380	3.85181	0.400089
DB09046	5.00768	0.40061
DB09129	4.21625	0.40715
DB11120	3.94182	0.407327
DB14596	3.85181	0.408649
DB01098	4.73216	0.412792
DB00282	3.96817	0.41821
DB00024	4.65093	0.418969
DB08807	5.6213	0.420505
DB11580	5.49396	0.425094
DB00297	5.43139	0.427303
DB00019	5.14929	0.430245
DB01243	5.38419	0.430554
DB09517	4.09769	0.432562
DB00260	4.60154	0.436807
DB08860	4.73216	0.441412
DB01229	3.75741	0.443269
DB01309	3.96487	0.443857
DB01257	5.49396	0.444114
DB01260	3.85181	0.445864
DB00253	3.85181	0.446502
DB00515	3.94951	0.447359
DB00579	4.74753	0.448688
DB01119	3.97146	0.452509
DB00872	5.13941	0.453299
DB06643	4.78485	0.45402
DB08893	5.6213	0.460326
DB06412	3.94402	0.461082
DB00984	3.96268	0.461134
DB00015	4.2393	0.46266
DB00215	4.91987	0.463008
DB13530	5.6213	0.464306
DB00547	3.85181	0.46469
DB00995	3.84083	0.46532
DB14730	5.71789	0.467499
DB00901	5.6213	0.469172
DB06700	4.83095	0.469713
DB13502	5.87486	0.470262
DB01382	5.20307	0.471406
DB00227	3.81668	0.471843
DB01228	5.01427	0.475458
DB08890	5.86279	0.475938
DB01493	3.96268	0.476354
DB13559	5.6213	0.479003
DB01021	3.98902	0.480127
DB01105	4.83095	0.481565
DB01307	3.96487	0.48163
DB00414	5.20307	0.482741
DB01195	4.11526	0.487244
DB12941	3.88364	0.487483
DB00846	3.85181	0.490446
DB08883	4.9539	0.4919
DB13200	5.14929	0.492512
DB01130	3.85181	0.493478
DB01420	3.96268	0.503053
DB00108	3.72777	0.503719
DB00887	3.64984	0.504361
DB00141	4.18332	0.505002
DB00288	3.77497	0.505638
DB08804	3.96268	0.506368
DB00810	5.72887	0.506477
DB04209	4.18551	0.507253
DB00720	3.79034	0.507622
DB01248	3.75741	0.508835
DB00670	5.72887	0.510476
DB13154	5.27772	0.511741
DB11363	4.50274	0.512005
DB00771	5.72887	0.514563
DB09063	4.50274	0.514957
DB06212	5.13941	0.515647
DB00299	4.16465	0.516768
DB11942	3.69374	0.517061
DB00514	3.73216	0.51725
DB00219	5.72887	0.518174
DB00942	5.72887	0.519071
DB09123	3.88364	0.526131
DB06701	4.83095	0.527224
DB06663	4.78705	0.527237
DB00131	3.56092	0.52905
DB00564	4.25357	0.529073
DB00621	3.96268	0.530372
DB00285	4.83095	0.531571
DB00782	5.72887	0.532138
DB00279	3.82108	0.535544
DB12872	4.40944	0.53809
DB00476	4.83095	0.541973
DB00107	4.65642	0.543057
DB13155	3.96268	0.545301
DB13967	4.15038	0.545564
DB12773	5.19759	0.548556
DB13133	4.40944	0.548747
DB00868	5.01427	0.548911
DB01384	5.59276	0.549873
DB13144	5.14929	0.55107
DB00561	5.20856	0.552873
DB01320	5.01427	0.553095
DB04947	5.31394	0.554632
DB11626	3.92426	0.555383
DB15494	4.78705	0.555629
DB09327	4.60593	0.555761
DB00645	4.94841	0.556182
DB13169	3.96268	0.560131
DB00034	4.1921	0.562106
DB01128	3.96268	0.562557
DB09301	4.36883	0.563933
DB01306	3.96487	0.564429
DB00743	4.15038	0.565805
DB00602	5.32272	0.567923
DB00046	3.96487	0.568004
DB00799	3.9539	0.56986
DB06718	3.96268	0.57319
DB00047	3.96487	0.574414
DB06654	5.87486	0.575418
DB05232	5.01427	0.577726
DB06713	3.75302	0.579875
DB01277	3.89023	0.582345
DB00665	3.96268	0.584034
DB13152	4.01098	0.587008
DB08899	3.96268	0.588198
DB01171	5.36114	0.590301
DB00864	4.22283	0.592286
DB01426	5.01427	0.594316
DB00790	4.70252	0.596615
DB00750	5.01427	0.60047
DB00966	4.03293	0.600686
DB06237	5.43688	0.601583
DB01016	3.61251	0.601765
DB08824	5.31394	0.602093
DB00820	5.43688	0.607048
DB11328	5.06476	0.607169
DB00192	5.01427	0.608001
DB13170	5.25137	0.608173
DB06317	5.3315	0.609282
DB11995	5.08233	0.611041
DB09462	3.92645	0.611875
DB00637	4.04391	0.612079
DB06413	4.88584	0.616923
DB00680	5.01427	0.617494
DB00473	4.94841	0.619262
DB01047	3.84303	0.619643
DB14724	5.76509	0.624718
DB13873	3.96378	0.627423
DB08912	3.91658	0.631196
DB06819	4.06476	0.631692
DB04711	4.15038	0.631853
DB08885	4.59934	0.63678
DB01346	4.46432	0.637706
DB06267	5.43688	0.64035
DB00270	4.33589	0.645386
DB00677	4.35565	0.646859
DB08900	5.93194	0.647764
DB04224	3.87816	0.647998
DB11312	4.8101	0.64808
DB03585	4.15038	0.648484
DB09029	5.6213	0.654691
DB03255	4.15038	0.655809
DB12001	3.90889	0.656066
DB11828	3.55324	0.65844
DB05259	4.88035	0.659213
DB05676	3.90889	0.659583
DB00499	3.87157	0.661021
DB01247	5.36114	0.66409
DB04839	3.94731	0.668662
DB11730	3.90889	0.668871
DB09073	3.90889	0.670339
DB01054	4.33589	0.67041
DB00774	3.94731	0.674101
DB08869	7.90999	0.674409
DB08888	3.62788	0.676598
DB12130	4.45884	0.676809
DB00906	5.86059	0.678431
DB13874	4.06476	0.682657
DB01626	5.36114	0.689653
DB01168	5.36114	0.690806
DB11359	4.15038	0.692467
DB09099	4.78595	0.693452
DB00815	4.15038	0.694102
DB00697	4.22942	0.694249
DB00100	4.01098	0.694465
DB01259	3.55324	0.699221
DB00981	4.99232	0.699347
DB00498	4.53019	0.699419
DB11193	4.70801	0.699756
DB00092	4.48079	0.702551
DB00062	4.15038	0.70278
DB00183	5.22613	0.703637
DB01048	3.98244	0.705061
DB03756	3.81668	0.705608
DB00273	4.05928	0.705779
DB00093	5.94512	0.709829
DB12610	4.15038	0.710978
DB01608	3.92645	0.711728
DB01091	5.42371	0.713392
DB06779	4.42042	0.714448
DB00052	4.54446	0.719318
DB09564	3.9528	0.719954
DB11569	5.6213	0.727553
DB09292	4.37431	0.727866
DB01046	5.05488	0.729451
DB09342	4.46872	0.731827
DB00544	4.22722	0.734959
DB12483	4.29638	0.738622
DB00857	5.42371	0.746418
DB06196	4.81229	0.74875
DB00058	5.09001	0.749497
DB00752	5.36114	0.751677
DB06777	4.37102	0.751842
DB06271	5.04171	0.754811
DB09088	4.46872	0.755685
DB00830	5.17673	0.761149
DB09345	4.46872	0.766665
DB09280	3.73216	0.76689
DB00310	5.65642	0.768948
DB01092	3.91658	0.772891
DB00735	5.42371	0.775137
DB11639	4.13502	0.7772
DB00525	5.42371	0.781803
DB03088	4.54226	0.785536
DB01124	5.10318	0.787511
DB09477	4.84413	0.788035
DB00740	4.85401	0.788289
DB13985	4.78595	0.789148
DB00206	4.32492	0.791107
DB08820	3.73216	0.791449
DB01176	5.01427	0.791578
DB00937	5.17673	0.792593
DB05057	5.29199	0.792754
DB00745	5.00329	0.794295
DB08862	3.764	0.797049
DB11217	6.37651	0.797865
DB04941	3.72777	0.803836
DB11605	4.24918	0.803957
DB00067	5.13941	0.811121
DB00448	4.03403	0.815026
DB04834	5.24149	0.815626
DB09085	4.25796	0.824736
DB00946	4.53019	0.826037
DB11712	3.73216	0.831573
DB01050	3.51482	0.831699
DB00591	3.74094	0.832282
DB02638	5.13941	0.832715
DB00867	4.09769	0.833579
DB15444	3.73216	0.834697
DB00074	4.84303	0.834826
DB15598	4.59166	0.836082
DB00627	4.73985	0.83766
DB14642	5.13941	0.83779
DB01366	4.09769	0.839369
DB00313	3.56751	0.839466
DB12530	5.13172	0.841067
DB11496	6.45225	0.843167
DB00711	4.56531	0.848842
DB14754	5.17673	0.849425
DB11598	5.25796	0.851662
DB00054	4.05159	0.8524
DB09082	4.09769	0.852495
DB13915	5.13172	0.853258
DB11587	4.09769	0.853717
DB00736	4.39627	0.853963
DB00484	4.93524	0.856155
DB00188	3.9989	0.856525
DB11601	4.82327	0.856999
DB00763	6.45225	0.857382
DB01198	4.72667	0.858255
DB00213	4.39627	0.859337
DB09126	5.48299	0.859972
DB08931	5.23052	0.86436
DB00153	3.89243	0.866502
DB00407	5.04171	0.869206
DB05889	5.25137	0.871506
DB00044	5.48299	0.873136
DB13520	5.75741	0.874278
DB09331	5.67398	0.874856
DB11866	5.30406	0.875378
DB12159	4.8551	0.876166
DB01418	4.53019	0.886809
DB13908	5.75741	0.889964
DB13881	5.13172	0.891631
DB01207	4.98024	0.89447
DB08916	3.54775	0.89558
DB00737	4.74314	0.895613
DB14811	5.67398	0.897805
DB05389	4.69155	0.902995
DB00780	4.50274	0.904433
DB09080	4.09769	0.905762
DB00045	4.82327	0.908958
DB11611	4.18112	0.910205
DB12023	4.97475	0.911745
DB09091	3.73546	0.91487
DB12500	4.05928	0.917232
DB00459	3.70033	0.918141
DB00178	4.84413	0.920517
DB10772	3.42151	0.924706
DB11963	3.54775	0.925698
DB03312	5.8584	0.928132
DB00816	4.09769	0.928518
DB09532	5.67728	0.931458
DB01274	4.09769	0.931986
DB06707	4.93524	0.933914
DB00626	4.08342	0.934555
DB01182	3.9067	0.934631
DB01427	3.94072	0.934804
DB00357	5.27991	0.936982
DB13139	4.09769	0.937103
DB03017	3.96378	0.937489
DB00600	6.37651	0.940631
DB00017	5.39188	0.941607
DB06152	5.15917	0.943565
DB01593	2.73106	0.944064
DB00358	5.32602	0.944847
DB05039	4.09769	0.948068
DB01611	4.80571	0.950827
DB01010	4.92316	0.95526
DB05351	4.39627	0.957633
DB00170	4.02195	0.961782
DB00194	5.83425	0.962516
DB11085	6.45225	0.962685
DB00944	4.92316	0.962767
DB00989	4.92316	0.970062
DB06213	5.32602	0.970874
DB00848	4.79912	0.971119
DB04794	5.98244	0.976558
DB01408	4.09769	0.97751
DB14487	2.73106	0.979665
DB01242	4.08672	0.984132
DB01255	6.03183	0.987743
DB00733	4.92316	0.988723
DB00389	6.45225	0.99327
DB06692	4.37102	0.996244
DB00026	5.18441	1.00415
DB00772	4.92316	1.00565
DB01396	3.80351	1.00789
DB13933	4.63227	1.00856
DB09213	3.52031	1.01548
DB00550	6.45225	1.01716
DB09118	3.86169	1.01738
DB00590	4.40834	1.02289
DB05382	5.69155	1.02349
DB09418	5.69155	1.0236
DB00195	4.0933	1.02437
DB00849	4.23161	1.02556
DB00390	3.80241	1.02675
DB02530	4.86937	1.03105
DB11338	3.70911	1.03234
DB06795	5.92426	1.03258
DB04465	4.07464	1.03343
DB09257	5.6674	1.04016
DB00098	3.88694	1.05013
DB01282	5.36553	1.05078
DB12163	5.34577	1.05285
DB01291	4.0933	1.05658
DB01032	4.82217	1.05679
DB08868	3.73326	1.05958
DB00837	4.97146	1.06033
DB01116	5.69704	1.06088
DB00630	3.97366	1.06634
DB00346	4.42371	1.06992
DB00051	4.12733	1.08484
DB14012	6.11416	1.09013
DB11791	4.32272	1.09151
DB00151	3.9034	1.09186
DB01193	4.0933	1.09233
DB01429	3.93743	1.09463
DB00264	4.0933	1.09628
DB06674	4.12733	1.09791
DB02266	3.81229	1.09859
DB06219	5.61581	1.09873
DB01336	5.2393	1.09965
DB01297	5.39188	1.09982
DB13781	5.39188	1.10068
DB00412	3.81998	1.10159
DB01057	4.92316	1.10235
DB12598	4.12733	1.10427
DB08910	3.90999	1.10541
DB11978	5.06806	1.10583
DB06217	4.26235	1.10692
DB00086	4.45225	1.10769
DB11945	4.84083	1.11281
DB01620	4.74094	1.11313
DB00181	4.97146	1.11396
DB00173	3.79363	1.11481
DB00373	4.0933	1.11757
DB00922	4.618	1.11774
DB08828	5.06806	1.11994
DB00099	4.79473	1.12635
DB09351	5.39188	1.1311
DB06554	5.37102	1.13175
DB11714	4.84083	1.13204
DB00398	3.42042	1.13224
DB00072	4.03074	1.13325
DB00521	4.0933	1.13639
DB00187	5.39188	1.14129
DB11785	5.39188	1.14146
DB00221	4.0933	1.1469
DB06814	4.0933	1.14961
DB08895	3.93194	1.15317
DB00335	4.0933	1.15361
DB00804	5.15917	1.15479
DB00839	4.83644	1.15523
DB06366	4.03074	1.15625
DB09143	5.06806	1.15787
DB12617	4.69923	1.15787
DB00545	4.13172	1.15888
DB04846	4.03293	1.16187
DB05254	4.29089	1.1661
DB00439	5.17124	1.16859
DB06716	5.33919	1.16964
DB00562	4.26345	1.17087
DB13961	3.54995	1.17168
DB04868	3.92645	1.17427
DB00065	4.12733	1.17465
DB00707	4.69484	1.17947
DB00009	4.10867	1.17992
DB09052	4.84413	1.18023
DB00612	4.0933	1.18236
DB00908	4.30406	1.1845
DB09100	4.24698	1.18746
DB08880	4.92975	1.18778
DB00071	3.66411	1.19134
DB01296	3.86608	1.19177
DB00464	5.01756	1.19358
DB01214	4.0933	1.1964
DB01135	5.2393	1.19721
DB00938	4.09221	1.19978
DB11757	5.06367	1.20122
DB00403	5.22613	1.20255
DB01203	4.0933	1.20358
DB00775	4.55653	1.20852
DB11595	4.84083	1.2103
DB00676	5.59056	1.21605
DB00452	4.75631	1.2204
DB08904	4.12733	1.22172
DB01271	4.38858	1.2218
DB00509	4.24698	1.22993
DB00895	5.33919	1.23012
DB00855	4.92206	1.23418
DB00674	4.83425	1.23535
DB06203	5.15258	1.23552
DB00397	4.03074	1.24374
DB00063	4.55653	1.24853
DB06729	5.61032	1.25225
DB01102	4.09221	1.25701
DB13615	4.35675	1.25745
DB05773	4.03074	1.25824
DB09034	5.82547	1.25878
DB00217	4.02964	1.25913
DB00744	4.70033	1.25969
DB01583	4.24698	1.25984
DB09526	4.55434	1.26122
DB11761	5.76619	1.26158
DB14507	3.87486	1.26205
DB08875	4.04281	1.26446
DB00471	4.70033	1.26549
DB00331	4.14819	1.26888
DB14509	3.87486	1.26961
DB06335	5.15258	1.27001
DB09310	6.63337	1.27024
DB01063	3.9539	1.27173
DB11607	5.01537	1.27388
DB11614	4.98244	1.27451
DB00973	4.25357	1.27546
DB14583	3.78924	1.27717
DB01261	5.15258	1.27932
DB00513	4.42371	1.27936
DB01026	3.91548	1.27943
DB01210	4.0933	1.28239
DB06809	4.75631	1.28567
DB08882	5.15258	1.28645
DB01001	4.09221	1.28645
DB00695	4.54555	1.2868
DB01114	4.78705	1.2899
DB00489	4.05818	1.29028
DB04876	5.15258	1.29044
DB11951	5.82547	1.29118
DB13007	5.44786	1.29212
DB01218	3.91548	1.29798
DB00770	4.75192	1.29881
DB01580	4.09221	1.30743
DB13800	3.93743	1.31278
DB09016	4.80351	1.31508
DB00382	4.91658	1.31729
DB09241	4.79144	1.31856
DB09329	5.01537	1.32134
DB06243	5.37431	1.32186
DB00945	3.00549	1.3248
DB08604	3.83974	1.32543
DB00983	4.09221	1.32639
DB06201	5.36443	1.32994
DB04861	4.09221	1.33068
DB11591	5.6663	1.33448
DB06706	5.01756	1.33738
DB00527	3.92316	1.33831
DB00283	5.6663	1.33843
DB08867	3.78924	1.34034
DB12417	5.15258	1.34502
DB00985	5.6663	1.34571
DB03147	3.54336	1.34883
DB00871	4.09221	1.34953
DB12647	5.17124	1.35097
DB04908	4.88035	1.35359
DB11750	6.10757	1.35982
DB09108	5.01537	1.36021
DB01245	4.99012	1.36323
DB00102	3.98902	1.36653
DB00719	5.6663	1.36778
DB00427	5.6663	1.36801
DB08908	3.83864	1.36847
DB00785	4.07794	1.36856
DB06262	3.97805	1.36932
DB00755	3.82876	1.37008
DB00341	5.6663	1.37077
DB01288	4.09221	1.37084
DB01084	5.6663	1.37273
DB00094	4.99561	1.3748
DB00902	5.6663	1.37721
DB01359	4.09001	1.38179
DB00425	4.8112	1.38404
DB00748	5.6663	1.38412
DB09130	2.6202	1.38428
DB09121	5.33589	1.38636
DB00950	5.6663	1.38642
DB11606	5.01537	1.38695
DB06081	5.01537	1.38824
DB06691	5.6663	1.38903
DB04890	5.6663	1.38979
DB04825	3.92426	1.38985
DB00536	4.20856	1.3938
DB00885	5.6663	1.39408
DB00470	5.64435	1.39453
DB11124	3.97805	1.39524
DB08799	5.6663	1.39931
DB00792	5.6663	1.40042
DB09054	5.46872	1.40052
DB00717	3.78924	1.40848
DB01136	3.42591	1.41051
DB11278	3.97805	1.41245
DB06282	5.6663	1.41613
DB04272	3.6213	1.41693
DB08936	5.6663	1.41887
DB00951	4.94182	1.42111
DB00364	4.10428	1.42315
DB01393	3.84083	1.42437
DB15271	5.79144	1.42772
DB09555	5.6663	1.4306
DB08870	5.39627	1.43184
DB01619	5.6663	1.43305
DB09488	5.6663	1.4372
DB11952	4.84413	1.43745
DB05299	5.75851	1.4408
DB01616	5.83095	1.44182
DB01615	5.6663	1.44258
DB00571	4.08891	1.44338
DB00486	5.64435	1.44647
DB00405	5.6663	1.44701
DB09119	5.28101	1.44799
DB01058	6.11416	1.44899
DB00042	4.50274	1.44948
DB00967	5.6663	1.45329
DB09036	5.92755	1.45953
DB01246	5.6663	1.46188
DB12965	3.86169	1.46314
DB00652	4.4753	1.46463
DB14065	4.93304	1.46818
DB00066	4.99561	1.47051
DB01023	3.83425	1.47209
DB06766	5.6663	1.4758
DB09066	4.99561	1.47821
DB05679	4.76948	1.48045
DB12877	5.6663	1.48541
DB00185	4.70143	1.48761
DB00608	3.91218	1.48942
DB06228	5.53238	1.4905
DB01071	5.6663	1.49118
DB04786	4.88584	1.49133
DB00893	4.04501	1.49164
DB13775	5.83095	1.49219
DB01018	5.19319	1.49509
DB01237	5.6663	1.49581
DB15035	3.41164	1.50166
DB13751	3.60812	1.5018
DB04837	5.6663	1.50472
DB04841	3.92975	1.50649
DB00686	4.59166	1.50853
DB00629	5.19319	1.51373
DB13720	4.70143	1.51449
DB00553	6.24588	1.51453
DB11311	4.26564	1.51501
DB06616	3.34138	1.51784
DB11660	5.63666	1.52151
DB01077	3.75412	1.52317
DB01381	4.63557	1.52442
DB08877	4.01317	1.5252
DB00111	5.75851	1.52635
DB13995	4.04501	1.52917
DB11653	4.65423	1.53566
DB01146	5.16795	1.53614
DB00143	3.66081	1.5415
DB01395	3.78156	1.5419
DB00657	5.17124	1.54284
DB05013	3.92536	1.54436
DB00843	3.68606	1.54656
DB12523	5.6663	1.54661
DB00654	5.63666	1.55193
DB00287	5.63666	1.55216
DB12661	5.83095	1.55315
DB00245	4.76509	1.56081
DB00960	4.08891	1.56501
DB11584	5.45115	1.5672
DB00523	3.86498	1.59696
DB00374	4.2393	1.59717
DB11221	4.77717	1.59784
DB00392	5.10977	1.60023
DB13884	5.53238	1.60484
DB01253	5.20856	1.60486
DB08819	5.63666	1.60566
DB12092	5.20856	1.609
DB13478	5.36992	1.60994
DB11834	6.04061	1.6133
DB11901	3.92316	1.61336
DB12364	5.53238	1.61413
DB00941	5.36992	1.61966
DB06825	6.15148	1.62086
DB08818	3.67947	1.62094
DB06699	6.15148	1.62201
DB00007	5.55763	1.62395
DB11186	4.15258	1.6327
DB09075	5.53238	1.63489
DB00598	4.03403	1.63733
DB00644	6.15148	1.63833
DB06764	5.20856	1.6391
DB11979	6.15148	1.64591
DB00480	3.86718	1.64823
DB11294	3.86059	1.64914
DB06176	3.40176	1.65053
DB06605	5.53238	1.65171
DB01251	4.8562	1.65305
DB00956	4.42591	1.65334
DB00050	5.47311	1.65665
DB00806	4.05159	1.65706
DB00222	5.02964	1.65966
DB06155	5.6169	1.66144
DB09026	5.92426	1.66346
DB08950	5.20856	1.66528
DB06626	4.32053	1.6662
DB00422	5.13392	1.67121
DB00368	3.96048	1.67977
DB01041	3.65532	1.68228
DB00212	5.92426	1.68344
DB06785	6.15148	1.68346
DB11640	5.88694	1.68863
DB06719	5.47311	1.69176
DB11633	4.1427	1.69633
DB01115	3.87267	1.69953
DB01206	5.63666	1.70259
DB14597	5.8112	1.7027
DB14575	5.27881	1.70927
DB05311	5.8112	1.71367
DB06788	6.15148	1.71506
DB00666	6.15148	1.71857
DB09332	4.24808	1.72175
DB00106	6.15148	1.72494
DB08815	4.16465	1.72814
DB00699	5.20856	1.73332
DB14001	3.86059	1.76029
DB12789	6.3326	1.76195
DB00191	4.71131	1.77786
DB09103	4.66191	1.78786
DB12698	4.21295	1.79975
DB00751	4.25247	1.80139
DB04835	5.05488	1.80377
DB00606	4.26784	1.80809
DB12371	5.00549	1.80995
DB06602	6.58507	1.81267
DB01351	4.4281	1.81748
DB12532	5.81559	1.82028
DB00391	4.42371	1.8213
DB13146	4.00329	1.8229
DB00457	4.38749	1.82334
DB12612	5.00549	1.82429
DB00493	4.10757	1.82654
DB01106	5.65752	1.82768
DB00354	5.46872	1.83206
DB04932	5.03622	1.83436
DB00653	4.27772	1.8417
DB00687	3.84303	1.84385
DB09258	4.92536	1.84872
DB01327	5.22283	1.85832
DB01236	4.08891	1.86017
DB00898	3.56751	1.86079
DB00876	4.68496	1.87206
DB00429	5.41822	1.87241
DB13150	4.74424	1.87388
DB06480	5.67179	1.87974
DB00678	4.68496	1.87989
DB00913	4.78924	1.88323
DB01433	4.78924	1.88392
DB09401	4.02525	1.88551
DB13998	3.41493	1.89721
DB12267	3.40285	1.89838
DB08801	5.14819	1.8984
DB01338	4.61032	1.89882
DB01347	4.68496	1.90592
DB01349	4.68496	1.90802
DB08879	5.15148	1.90835
DB01129	4.77387	1.91115
DB06752	4.92645	1.9166
DB15233	4.66191	1.92338
DB00315	4.29089	1.93164
DB01281	5.70252	1.94701
DB00179	3.96817	1.94924
DB00025	3.41493	1.95762
DB00569	5.07025	1.95816
DB00462	4.59605	1.96042
DB00449	4.05159	1.96229
DB06793	4.78924	1.96662
DB08865	4.19539	1.96684
DB00035	5.03403	1.96932
DB01353	4.4281	1.9712
DB09236	4.27772	1.9726
DB00819	4.34468	1.97805
DB00395	4.85071	1.97843
DB01337	4.61032	1.99017
DB09141	5.07025	1.99124
DB01062	4.59605	1.99474
DB09030	5.32382	2.00272
DB01244	3.73216	2.00383
DB00802	4.78924	2.00407
DB09334	6.37212	2.01039
DB00796	4.68496	2.01443
DB01075	5.05379	2.01609
DB01342	4.68496	2.01999
DB13894	5.12075	2.03083
DB00415	4.59166	2.03264
DB01225	5.07025	2.03329
DB13893	5.12075	2.03398
DB08954	4.50604	2.04037
DB09049	4.78924	2.04379
DB00244	3.82876	2.05135
DB08822	4.68496	2.05599
DB00162	4.03842	2.0666
DB00724	5.63776	2.07058
DB00986	4.59605	2.07119
DB06754	5.07025	2.07579
DB09035	5.16685	2.07881
DB01100	3.90779	2.08742
DB06403	4.98244	2.08812
DB00177	4.68496	2.09659
DB09037	5.16685	2.09751
DB13919	4.68496	2.09762
DB13999	3.41493	2.10753
DB01118	3.76509	2.10929
DB00275	4.68496	2.11184
DB00640	4.91987	2.11284
DB00032	4.93414	2.11478
DB01284	6.37212	2.11499
DB01197	4.2865	2.12437
DB09059	5.03403	2.12464
DB12498	5.32931	2.12503
DB00850	3.92865	2.12966
DB06698	5.6652	2.13379
DB01407	3.91218	2.13519
DB00384	4.69704	2.13605
DB00202	4.59605	2.13852
DB00014	5.29199	2.15128
DB11582	4.70911	2.1525
DB00097	4.93414	2.15872
DB01123	5.26784	2.15873
DB00504	4.78924	2.16194
DB00006	5.26784	2.16271
DB11817	4.0011	2.16827
DB00559	4.98244	2.16886
DB00483	4.7607	2.17454
DB00925	3.74533	2.17467
DB01202	4.53019	2.17659
DB00004	4.7618	2.18902
DB01579	4.92975	2.1992
DB04660	5.53677	2.20217
DB00332	4.59605	2.20447
DB13913	5.53677	2.20583
DB11572	4.20527	2.20698
DB14726	5.26784	2.20724
DB01365	3.96926	2.21396
DB00353	5.16795	2.2159
DB06268	4.98244	2.22029
DB00278	5.26784	2.22485
DB06681	5.2393	2.22911
DB09271	5.53677	2.2329
DB00182	3.93963	2.2373
DB13505	5.53677	2.23812
DB09140	5.11196	2.23917
DB00371	4.1416	2.24424
DB00753	3.83095	2.24818
DB06695	5.26784	2.25217
DB00421	3.64544	2.26344
DB00723	4.809	2.26939
DB12554	5.53677	2.27528
DB08932	4.98244	2.27841
DB13254	5.53677	2.28549
DB06283	4.61361	2.29424
DB00836	3.84083	2.30261
DB00128	3.69923	2.30344
DB06207	4.809	2.30625
DB14707	5.16685	2.30644
DB00001	5.26784	2.32354
DB01154	5.04281	2.32599
DB05381	5.26564	2.32683
DB00505	5.53677	2.32761
DB00409	4.3831	2.33504
DB00565	7.23381	2.33752
DB00661	4.13941	2.34109
DB04898	5.26784	2.35481
DB00918	5.82108	2.35671
DB12086	5.53677	2.36294
DB11842	4.64215	2.36611
DB00211	4.809	2.36748
DB05777	4.93524	2.36835
DB11652	3.9539	2.36885
DB12240	4.72448	2.37306
DB11571	4.17344	2.37516
DB00865	4.77607	2.38198
DB06288	4.23381	2.3828
DB05084	5.20856	2.38523
DB00594	4.31175	2.38758
DB00706	4.809	2.39535
DB09238	4.26784	2.39854
DB00622	3.80132	2.404
DB14002	3.97036	2.40751
DB14006	4.17892	2.40836
DB01209	4.74643	2.40959
DB01339	7.23381	2.41294
DB01028	4.14819	2.41377
DB09061	3.55653	2.41446
DB06763	4.64215	2.41487
DB05332	3.81888	2.42038
DB00005	4.00329	2.44834
DB11767	4.2865	2.45078
DB00048	4.30077	2.45428
DB00055	4.20856	2.46232
DB02546	3.48738	2.46561
DB00831	3.89023	2.47272
DB07615	5.32162	2.47911
DB00825	4.24918	2.47913
DB00668	3.89352	2.48389
DB00998	5.82108	2.48497
DB00996	4.41383	2.48516
DB09045	4.85181	2.48802
DB00953	5.74973	2.50237
DB01364	4.06586	2.50576
DB10770	3.73546	2.50623
DB06694	4.57409	2.52306
DB00732	7.23381	2.52401
DB01090	5.08013	2.52962
DB00209	4.65313	2.53387
DB13928	4.85181	2.53388
DB01285	6.00439	2.53746
DB00979	5.39517	2.54035
DB09205	4.57409	2.54615
DB13923	5.07355	2.54946
DB00935	4.57409	2.55631
DB00039	3.93853	2.55868
DB00988	3.84962	2.57336
DB06655	4.85181	2.58378
DB11362	5.07574	2.58533
DB01276	4.85181	2.58571
DB01226	4.5697	2.58854
DB09043	4.85181	2.60442
DB00372	4.93194	2.60511
DB00122	4.12514	2.60765
DB04843	4.65313	2.60809
DB13192	5.07355	2.6092
DB00599	4.30735	2.61759
DB04844	4.82766	2.61923
DB12710	4.93194	2.61991
DB09068	4.19978	2.62203
DB04855	3.94841	2.63041
DB00031	3.55653	2.63127
DB01110	3.79034	2.63745
DB13025	4.90231	2.64084
DB08964	4.7629	2.64211
DB00075	4.27333	2.64907
DB00575	4.51701	2.64935
DB12313	4.93194	2.64949
DB00013	3.99671	2.65112
DB00112	4.2393	2.66024
DB00813	4.46213	2.664
DB00889	4.87706	2.66977
DB13151	4.15807	2.67794
DB00964	4.93194	2.67799
DB01191	4.58068	2.67821
DB06151	3.89572	2.68282
DB11699	4.87706	2.68366
DB00477	3.69484	2.70211
DB00280	4.24149	2.70308
DB00968	4.73106	2.71293
DB09051	5.65752	2.7168
DB00969	4.87706	2.73291
DB01038	4.93194	2.73816
DB00757	4.87706	2.74579
DB01081	4.68277	2.74799
DB11348	3.45554	2.74837
DB09300	4.5719	2.74969
DB09265	4.85181	2.7554
DB01295	4.93194	2.75766
DB00604	4.40505	2.76086
DB14481	3.45554	2.77003
DB11093	3.45554	2.78191
DB01199	4.63886	2.78504
DB05100	4.55653	2.80996
DB06285	5.15807	2.82022
DB00041	4.75631	2.82566
DB14762	5.94731	2.8296
DB00383	4.55763	2.83581
DB00416	5.69045	2.83679
DB00472	4.21954	2.83949
DB13149	4.93524	2.84477
DB00924	4.06696	2.84501
DB01148	5.02415	2.84792
DB01227	4.60154	2.85079
DB01192	4.68277	2.85338
DB00020	4.26784	2.8609
DB11300	4.15477	2.87078
DB00517	4.55763	2.87374
DB00949	4.85291	2.90449
DB01254	3.22722	2.90592
DB00040	4.80351	2.91791
DB01189	3.82327	2.92836
DB00163	3.73106	2.93729
DB13746	4.02744	2.94484
DB09225	4.17014	2.9479
DB01173	4.50165	2.98513
DB01576	4.47091	2.98742
DB04946	4.08452	2.98939
DB08889	3.95939	2.9941
DB14019	5.47859	2.99834
DB00768	4.49067	3.00461
DB11160	4.66959	3.00936
DB12978	4.20527	3.01754
DB00327	4.64874	3.01873
DB00142	3.58836	3.02684
DB04948	4.21405	3.03374
DB00611	4.64874	3.03984
DB08809	4.32602	3.04026
DB01597	5.36883	3.04193
DB00028	4.25906	3.04785
DB00248	3.84852	3.05164
DB00623	3.75082	3.05947
DB06800	4.64984	3.07752
DB00972	5.59166	3.08562
DB04842	4.7607	3.09145
DB01184	4.78814	3.1159
DB15328	6.68277	3.12649
DB00844	4.64874	3.13879
DB00647	4.64105	3.14016
DB12457	6.68277	3.14182
DB14039	6.68277	3.14462
DB00708	4.64874	3.14547
DB09291	5.47859	3.14966
DB01577	4.45554	3.15002
DB14840	3.97256	3.1528
DB01174	4.13611	3.15498
DB06230	4.64874	3.16507
DB01595	4.37102	3.17265
DB09048	5.47859	3.17767
DB00208	4.84413	3.18047
DB00704	4.64874	3.1917
DB01068	4.29418	3.19728
DB00847	5.20307	3.19843
DB03128	4.36663	3.20416
DB00295	4.60483	3.2062
DB05829	5.19649	3.21261
DB01625	4.53568	3.21513
DB00145	3.809	3.22096
DB00854	4.64874	3.22683
DB00899	4.64874	3.23147
DB11691	4.64874	3.23834
DB00540	3.80241	3.24518
DB06595	3.87816	3.24902
DB00728	4.72009	3.2497
DB00800	4.55324	3.25451
DB11130	4.64874	3.26522
DB09128	4.57849	3.26601
DB05316	4.83205	3.2704
DB00377	4.87706	3.27065
DB04871	4.76509	3.2739
DB11148	4.02854	3.27419
DB00497	4.64874	3.2744
DB06603	3.35126	3.2803
DB09209	4.64874	3.28878
DB09272	4.64874	3.29764
DB06274	4.64874	3.30369
DB00318	4.64874	3.30518
DB04599	4.83205	3.32026
DB05015	3.35126	3.32564
DB02659	3.83315	3.3284
DB01452	4.64105	3.34982
DB00673	5.47859	3.35174
DB00980	4.28101	3.3555
DB00434	4.1416	3.36312
DB00252	4.01647	3.36486
DB11994	4.2404	3.3652
DB06216	3.8595	3.37368
DB00411	4.38529	3.41057
DB11156	5.0955	3.42226
DB00907	4.14819	3.42962
DB00734	4.07025	3.43609
DB01037	5.17344	3.46194
DB01273	5.11745	3.46536
DB00933	4.83205	3.47562
DB14004	5.64325	3.48322
DB00921	4.61251	3.48444
DB00795	3.45005	3.48731
DB00247	4.21405	3.49153
DB01267	4.04391	3.49574
DB00502	3.93743	3.51242
DB11166	5.13282	3.51588
DB00413	4.55763	3.52652
DB01064	3.58507	3.52927
DB06209	5.35236	3.53244
DB00216	5.6213	3.54213
DB00952	5.6213	3.55207
DB00110	4.42481	3.55603
DB15102	4.09001	3.57164
DB06709	4.4764	3.58106
DB15685	4.03403	3.58396
DB06589	3.96268	3.61284
DB11275	4.61361	3.65135
DB06607	4.5236	3.65208
DB01151	3.86169	3.68055
DB06787	4.46652	3.68421
DB00669	5.6213	3.68454
DB01017	3.37761	3.68947
DB06404	4.49067	3.69219
DB09228	4.49067	3.69875
DB01053	5.11196	3.69978
DB01212	4.84852	3.70225
DB01231	4.46652	3.70425
DB06441	5.35236	3.71268
DB09071	4.28101	3.71628
DB00114	3.64654	3.71653
DB00363	3.82217	3.72139
DB00679	4.36443	3.73922
DB00758	5.35236	3.74257
DB01159	3.93743	3.75157
DB00809	4.46652	3.76991
DB12278	4.26674	3.77017
DB01160	5.03513	3.77495
DB00087	4.54007	3.77661
DB01200	4.02634	3.80034
DB09097	4.89133	3.80199
DB01109	4.00768	3.80265
DB03793	4.34577	3.81512
DB01235	4.61361	3.85437
DB00268	4.33809	3.87015
DB00342	4.2843	3.88642
DB13074	7.9056	3.89359
DB11273	3.82656	3.89469
DB00905	4.82986	3.90314
DB05541	4.27772	3.9488
DB00574	4.50384	3.95557
DB08816	5.35236	3.99031
DB11274	4.7629	3.99283
DB01149	4.26894	3.99695
DB06148	3.98902	3.99813
DB09195	4.27552	3.99944
DB01278	4.70582	4.01191
DB00450	4.8101	4.01472
DB00056	4.82986	4.04603
DB00417	5.37431	4.06142
DB00589	4.08013	4.08648
DB01591	4.44457	4.09379
DB11113	4.68167	4.10479
DB01623	4.80132	4.11551
DB06711	4.70582	4.14162
DB00610	4.8101	4.14863
DB09109	4.86828	4.16378
DB00366	4.30626	4.16414
DB01133	3.6674	4.16606
DB00340	4.44457	4.18131
DB01544	4.43578	4.18532
DB00402	4.43578	4.22346
DB00801	4.43578	4.22493
DB09089	4.05928	4.23281
DB08897	4.44457	4.23605
DB01588	4.43578	4.24467
DB00387	4.44457	4.24872
DB09481	4.427	4.26208
DB00713	5.25796	4.26752
DB00915	4.68935	4.26817
DB01268	4.05049	4.27065
DB00404	4.43578	4.27157
DB00829	4.43578	4.28531
DB01036	4.44457	4.28581
DB00475	4.43578	4.28775
DB11181	4.44457	4.28785
DB00690	4.43578	4.29015
DB00683	4.43578	4.29162
DB00306	4.31723	4.29941
DB01215	4.43578	4.30138
DB06702	4.44457	4.3018
DB01618	4.80681	4.30899
DB14738	4.86828	4.31811
DB00496	4.44457	4.32173
DB00231	4.43578	4.34074
DB00320	4.67947	4.34212
DB01019	4.44457	4.36055
DB00909	4.08123	4.36346
DB01156	4.58178	4.36614
DB13262	4.44457	4.38673
DB11855	4.44457	4.393
DB01589	4.43578	4.40217
DB00874	4.427	4.41034
DB12141	3.96487	4.41042
DB00897	4.43578	4.4116
DB01559	4.43578	4.41306
DB01049	3.81888	4.42143
DB04896	4.37102	4.44194
DB06077	4.48079	4.44624
DB00940	4.44457	4.45244
DB00424	4.44457	4.45907
DB00934	3.99122	4.4688
DB00794	4.31723	4.47325
DB01107	4.51372	4.47514
DB05271	4.57739	4.47641
DB00186	4.43578	4.48309
DB00842	4.43578	4.49411
DB01205	4.43578	4.4948
DB00692	4.56202	4.49921
DB00508	4.63008	4.51516
DB01409	4.44457	4.52471
DB09409	4.427	4.5266
DB09076	4.44457	4.5424
DB00776	4.35565	4.54294
DB00376	4.43249	4.54455
DB01085	4.44457	4.55155
DB00917	4.57849	4.55511
DB00189	4.51372	4.55716
DB00388	4.62459	4.56248
DB00241	4.31723	4.5641
DB11776	4.49726	4.59056
DB00298	4.62459	4.60796
DB00725	4.44457	4.63313
DB12537	4.51372	4.63541
DB13345	3.81888	4.64201
DB00349	4.51372	4.65806
DB00490	4.45115	4.65964
DB09079	3.66301	4.66426
DB00418	4.22722	4.67491
DB00243	4.05708	4.70006
DB01558	4.51372	4.73472
DB00289	4.34907	4.73952
DB01621	4.79254	4.75692
DB00312	4.09001	4.76156
DB09167	4.18771	4.76542
DB00010	7.90999	4.76997
DB01587	4.51372	4.7733
DB11837	7.0933	4.78172
[truncated: 66 more rows]

## Sheet: HMI_ranking
DrugBank ID	Distance	Z-score
DB01073	3.95053	-2.40552
DB01029	3.32268	-2.36753
DB00570	3.11187	-2.30134
DB00631	3.93227	-2.283
DB00242	3.79756	-2.21559
DB13926	3.35008	-2.09947
DB14723	3.35388	-2.07785
DB11986	3.31963	-2.0364
DB01126	4.87062	-2.0121
DB14491	3.64003	-1.93577
DB00210	3.26788	-1.87994
DB04564	5.00457	-1.87494
DB00440	4.54186	-1.8498
DB00361	3.69406	-1.84893
DB14489	3.64003	-1.8432
DB01592	3.64003	-1.81917
DB01394	3.69406	-1.8095
DB14501	3.64003	-1.76537
DB14490	3.64003	-1.75452
DB11254	3.78387	-1.75303
DB11641	3.69406	-1.75043
DB00580	4.23668	-1.73001
DB00650	4.54186	-1.72362
DB14488	3.64003	-1.71466
DB01034	3.89041	-1.71189
DB12893	3.78995	-1.68561
DB03175	4.14079	-1.66145
DB04703	3.8067	-1.65302
DB04216	4.33866	-1.65072
DB01325	4.20091	-1.64187
DB01005	4.10731	-1.63884
DB13173	4.10883	-1.63802
DB05630	3.87519	-1.62071
DB01083	3.8828	-1.61176
DB00166	4.73288	-1.58978
DB00762	3.87443	-1.57414
DB01121	4.95358	-1.54948
DB01030	3.87443	-1.54052
DB01438	4.95358	-1.53994
DB14962	3.87139	-1.5322
DB00130	3.96804	-1.51999
DB01009	4.29224	-1.51349
DB01656	4.20091	-1.51139
DB00165	4.33486	-1.47059
DB08981	4.37976	-1.46604
DB01113	4.19711	-1.46335
DB12150	4.37976	-1.45624
DB11936	4.04033	-1.45612
DB13501	4.37976	-1.45475
DB00784	4.37976	-1.44473
DB07477	4.37976	-1.44306
DB00461	4.37976	-1.44031
DB00861	4.37976	-1.43984
DB00963	4.37976	-1.43897
DB05219	4.20091	-1.43538
DB11588	5.02511	-1.43471
DB00586	4.37976	-1.43257
DB01419	4.37976	-1.42596
DB00712	4.37976	-1.42438
DB09212	4.37976	-1.42371
DB09214	4.37976	-1.42363
DB00465	4.37976	-1.42347
DB00788	4.37976	-1.42045
DB09285	4.37976	-1.41937
DB06802	4.37976	-1.41711
DB01401	4.37976	-1.415
DB09216	4.37976	-1.41126
DB00814	4.37976	-1.40581
DB11071	4.37976	-1.40468
DB00821	4.37976	-1.40288
DB00554	4.37976	-1.40249
DB11079	4.37976	-1.40153
DB11201	4.37976	-1.40093
DB01399	4.37976	-1.3985
DB00469	4.37976	-1.39511
DB13783	4.37976	-1.39319
DB00500	4.37976	-1.39156
DB01082	4.74049	-1.39116
DB01283	4.37976	-1.38976
DB11323	4.37976	-1.38552
DB09472	4.53881	-1.38137
DB00870	4.37976	-1.38112
DB00812	4.37291	-1.37864
DB01435	4.37976	-1.37178
DB00991	4.37976	-1.3697
DB06725	4.37976	-1.35972
DB00311	4.53881	-1.35898
DB03619	4.03501	-1.35576
DB01031	4.53881	-1.35364
DB00441	4.02588	-1.34772
DB01144	4.49087	-1.34768
DB06736	4.37976	-1.33878
DB00880	4.45586	-1.33383
DB00126	3.3204	-1.33119
DB00869	4.49087	-1.33074
DB01216	4.84627	-1.32146
DB01600	4.37976	-1.31696
DB00703	4.49087	-1.316
DB04339	4.16134	-1.31039
DB01194	4.45282	-1.30924
DB00207	4.74049	-1.30621
DB15690	3.22907	-1.29773
DB01108	3.22831	-1.29745
DB06401	3.22907	-1.2955
DB01087	4.38889	-1.29472
DB04552	4.46347	-1.29037
DB00936	4.37139	-1.28384
DB00286	3.22907	-1.27931
DB11059	4.31963	-1.27804
DB09535	3.22907	-1.27596
DB06249	3.22907	-1.27363
DB01280	4.15525	-1.27208
DB13167	4.46347	-1.27042
DB04106	4.32116	-1.26829
DB00118	4.01065	-1.26704
DB00156	4.0624	-1.26249
DB04574	3.22907	-1.26043
DB00214	4.41248	-1.25632
DB00161	4.01522	-1.25457
DB06202	3.22679	-1.23678
DB01628	4.46347	-1.23029
DB00481	3.22451	-1.2089
DB00619	3.26865	-1.20125
DB00205	4.37976	-1.19296
DB11157	4.07763	-1.18791
DB00900	4.32496	-1.18496
DB00290	4.07686	-1.16715
DB04573	3.22603	-1.16607
DB12095	4.90259	-1.16402
DB12688	3.84703	-1.15193
DB00783	3.20396	-1.15188
DB01196	3.22527	-1.14592
DB06751	4.47641	-1.14221
DB00321	3.30441	-1.13915
DB01179	3.54947	-1.12499
DB11718	3.92009	-1.09363
DB06218	4.23059	-1.08761
DB00884	4.29452	-1.08395
DB01440	4.85388	-1.08375
DB08827	5.13242	-1.07022
DB13952	3.19559	-1.06159
DB08911	3.96119	-1.06118
DB01157	4.3554	-1.06021
DB01632	4.1347	-1.05845
DB00548	4.84399	-1.05837
DB13953	3.19559	-1.05601
DB01131	4.3554	-1.05329
DB11620	4.29452	-1.05249
DB02701	3.68341	-1.04498
DB00151	3.81355	-1.03766
DB11689	3.96119	-1.0217
DB13956	3.19559	-1.01724
DB04851	4.75114	-1.01704
DB13955	3.19559	-1.00996
DB08995	4.27017	-1.00507
DB01074	4.13699	-1.00406
DB00778	4.75114	-0.999453
DB00537	4.00685	-0.999323
DB13346	3.74886	-0.99917
DB13954	3.19559	-0.99487
DB06168	4.74886	-0.993401
DB02893	4.2656	-0.990913
DB06174	4.85464	-0.98914
DB00642	3.95053	-0.98704
DB00535	5.00837	-0.986481
DB00150	4.25647	-0.985914
DB00279	3.69863	-0.981564
DB09460	4.33409	-0.973789
DB12615	5.07306	-0.969605
DB09363	4.6035	-0.962436
DB00651	4.18798	-0.959899
DB01059	4.04718	-0.951646
DB00262	4.46043	-0.943202
DB01165	4.04718	-0.941597
DB00685	4.04718	-0.938068
DB11635	4.75114	-0.931987
DB09047	4.04718	-0.930749
DB00992	4.35388	-0.929022
DB01208	4.04718	-0.920872
DB11081	4.28919	-0.910523
DB00218	4.04718	-0.909197
DB01404	4.1796	-0.90518
DB00881	5.10578	-0.903108
DB11219	3.19787	-0.900654
DB00201	3.51142	-0.895515
DB03614	4.48326	-0.886984
DB00261	4.76027	-0.885464
DB12010	2.49163	-0.881102
DB00436	4.39041	-0.879193
DB08896	3.19102	-0.876515
DB01428	3.19787	-0.876305
DB00584	5.10578	-0.875809
DB00091	3.88584	-0.871511
DB03085	4.21842	-0.868316
DB09333	5.45358	-0.868184
DB00519	5.10578	-0.864511
DB00542	5.10578	-0.859502
DB01348	5.10578	-0.854751
DB01169	3.03729	-0.847749
DB13949	4.10122	-0.846869
DB01340	5.10578	-0.841007
DB09086	3.21233	-0.840218
DB04880	4.76027	-0.837123
DB14520	4.10122	-0.833132
DB13312	5.10578	-0.83144
DB13166	5.10578	-0.830005
DB00541	3.64916	-0.826332
DB00492	5.10578	-0.825116
DB15617	3.96423	-0.82465
DB00691	5.10578	-0.823744
DB01180	5.10578	-0.823336
DB00134	4.13394	-0.823198
DB00235	4.76027	-0.820574
DB01022	4.6758	-0.816991
DB09539	4.27397	-0.815827
DB11590	4.43303	-0.815552
DB04865	3.88737	-0.804363
DB01166	4.76027	-0.803828
DB01104	4.14307	-0.798041
DB01003	4.6484	-0.79372
DB13648	5.22755	-0.791126
DB09031	4.73896	-0.784729
DB03310	3.89954	-0.783973
DB08836	5.10578	-0.782615
DB12319	4.3653	-0.776889
DB08439	4.26941	-0.771863
DB00903	3.81735	-0.755158
DB04817	5.1758	-0.753328
DB06789	4.27626	-0.748616
DB00294	4.27626	-0.747263
DB09124	4.27626	-0.746777
DB00655	3.20928	-0.746579
DB02772	3.77245	-0.738648
DB13257	3.96423	-0.737236
DB00378	4.27626	-0.73329
DB00379	4.22831	-0.728924
DB06813	4.19635	-0.724897
DB11090	4.60198	-0.723751
DB05239	4.04186	-0.721709
DB01099	4.086	-0.720854
DB04743	4.26941	-0.719499
DB00482	4.10046	-0.712248
DB00309	4.1933	-0.711998
DB14731	4.50381	-0.711515
DB03615	3.97032	-0.706494
DB01262	4.086	-0.701298
DB00399	4.27093	-0.698209
DB00710	4.27093	-0.698045
DB00491	4.01522	-0.686804
DB12328	3.71994	-0.672431
DB00119	3.67428	-0.665612
DB06439	4.70852	-0.662023
DB00928	4.086	-0.660808
DB11642	4.59437	-0.659652
DB00524	5.08143	-0.657544
DB11386	4.60198	-0.657173
DB06689	4.82116	-0.654527
DB11075	5.27702	-0.64748
DB04173	4.95662	-0.642678
DB04920	4.55023	-0.639828
DB08871	3.98402	-0.637429
DB01324	5.08143	-0.635915
DB00089	5.35693	-0.635794
DB01272	4.69254	-0.632758
DB00104	5.16362	-0.627379
DB00700	4.54414	-0.62057
DB00789	4.30518	-0.619415
DB00129	3.98402	-0.617681
DB06780	4.54414	-0.61698
DB09039	5.0175	-0.610163
DB15534	3.59361	-0.607009
DB00200	4.3379	-0.60648
DB00396	3.17428	-0.596604
DB01134	4.54414	-0.59481
DB01390	4.54414	-0.593851
DB13925	5.16362	-0.591815
DB05260	4.01218	-0.585562
DB13503	5.10731	-0.58422
DB01122	5.10731	-0.581736
DB12161	5.49467	-0.579304
DB04899	4.87215	-0.573778
DB00688	3.99315	-0.572798
DB05099	4.58295	-0.568714
DB06774	3.97945	-0.567998
DB00199	4.60122	-0.566522
DB00975	4.29756	-0.56298
DB00437	5.30898	-0.561771
DB04854	5.30898	-0.559974
DB12082	4.45738	-0.559259
DB09092	3.6035	-0.55867
DB04630	4.53957	-0.555329
DB04864	5.10731	-0.549372
DB04115	4.3417	-0.548022
DB01089	5.03957	-0.546885
DB00419	5.0175	-0.546489
DB03904	3.53349	-0.54538
DB11915	5.49467	-0.535621
DB01400	5.10731	-0.531903
DB01219	4.74429	-0.529399
DB00135	4.121	-0.527109
DB00030	3.69102	-0.526454
DB03766	4.6309	-0.518683
DB01002	5.71842	-0.511923
DB00400	5.47869	-0.50994
DB01024	4.02588	-0.509145
DB06205	3.93227	-0.508035
DB00807	5.71842	-0.508006
DB00293	4.39269	-0.505061
DB00428	4.47412	-0.504115
DB00811	4.02588	-0.499526
DB14999	4.55632	-0.49616
DB00920	4.28995	-0.495523
DB01086	5.71842	-0.494058
DB00226	5.48326	-0.492932
DB00284	4.4376	-0.490381
DB00961	5.71842	-0.488795
DB00070	3.93227	-0.486708
DB04840	5.48326	-0.485721
DB12487	3.57382	-0.483674
DB00136	4.1621	-0.48199
DB00746	3.57534	-0.477881
DB09289	5.06088	-0.477712
DB00947	3.57382	-0.472064
DB13981	3.57382	-0.471564
DB00343	4.39422	-0.465057
DB01556	5.06088	-0.464938
DB01708	3.1796	-0.464795
DB00863	5.09817	-0.462936
DB00234	5.48326	-0.46169
DB00296	5.71842	-0.460609
DB04657	3.93531	-0.457144
DB00533	4.43151	-0.456453
DB14568	4.35084	-0.456404
DB14740	3.93227	-0.454659
DB09381	3.57382	-0.451958
DB06688	4.83562	-0.451726
DB00892	5.71842	-0.447493
DB09317	3.57382	-0.444083
DB09185	5.48326	-0.442616
DB01045	4.56088	-0.442304
DB13472	3.57382	-0.441047
DB00348	5.42161	-0.440785
DB09131	4.39878	-0.439985
DB00120	4.01065	-0.439521
DB01181	4.56088	-0.437991
DB04845	3.8516	-0.437921
DB11087	4.56088	-0.436671
DB06775	4.38584	-0.434252
DB14518	3.46347	-0.43297
DB09151	3.57534	-0.431774
DB01170	5.48326	-0.431466
DB01370	3.46347	-0.430498
DB01220	4.56088	-0.427205
DB00518	3.66591	-0.423115
DB00531	4.56088	-0.419649
DB00852	3.16591	-0.419008
DB00756	3.55023	-0.416187
DB14975	4.24886	-0.41603
DB01211	4.59056	-0.40794
DB13179	4.56088	-0.407732
DB09070	3.57382	-0.407336
DB06782	3.57534	-0.406064
DB04575	3.57382	-0.405508
DB00255	3.19635	-0.40518
DB00749	4.04262	-0.404332
DB14517	3.46347	-0.4029
DB01127	4.56088	-0.402421
DB01025	3.5624	-0.401417
DB09318	3.57382	-0.399502
DB00643	3.66591	-0.398217
DB08864	4.55251	-0.393961
DB09343	4.91629	-0.391331
DB09083	5.36073	-0.389502
DB04938	3.57382	-0.387901
DB00503	4.56088	-0.387339
DB00233	3.92846	-0.386888
DB00304	3.55099	-0.382393
DB00823	3.55099	-0.381166
DB09148	3.57534	-0.377142
DB09149	3.57534	-0.376932
DB00239	4.56088	-0.375975
DB01357	3.57382	-0.374766
DB09369	3.5723	-0.36665
DB09536	5.56621	-0.363948
DB00277	3.54262	-0.360919
DB06773	4.06393	-0.356356
DB01698	4.3691	-0.353155
DB02745	4.91629	-0.350359
DB03754	3.57078	-0.347145
DB15593	4.36149	-0.343652
DB00563	4.12177	-0.336038
DB11132	5.56621	-0.326552
DB01289	4.92237	-0.32647
DB00128	3.60274	-0.323862
DB00716	3.56773	-0.320616
DB11942	3.59209	-0.318546
DB06714	5.06849	-0.316452
DB00851	4.16438	-0.312553
DB00808	4.72527	-0.30584
DB01223	3.76256	-0.305455
DB01303	3.7519	-0.303749
DB00539	3.56925	-0.302999
DB00083	4.34703	-0.299304
DB00882	3.56925	-0.297388
DB04930	3.56925	-0.293237
DB00435	4.59132	-0.291235
DB01252	4.92237	-0.290817
DB04951	3.91781	-0.290233
DB00822	4.15525	-0.289472
DB01613	5.03349	-0.289445
DB00551	5.37747	-0.284604
DB00176	4.56621	-0.282898
DB02300	4.25799	-0.281993
DB00694	4.02055	-0.281183
DB05812	5.12177	-0.279266
DB05018	4.92009	-0.274187
DB00638	4.7793	-0.272454
DB00615	3.50152	-0.272427
DB11823	3.79224	-0.272277
DB00773	4.02055	-0.272168
DB00977	3.57382	-0.271527
DB00146	4.25799	-0.270954
DB07776	4.1484	-0.268196
DB01033	3.94521	-0.265363
DB13931	4.23135	-0.264837
DB00583	4.15145	-0.257663
DB00467	4.02055	-0.257602
DB00169	4.25799	-0.256652
DB00432	4.53349	-0.256578
DB14712	4.9376	-0.255087
DB01586	4.30137	-0.251832
DB01095	3.77397	-0.251201
DB04576	4.02055	-0.249261
DB00910	4.25799	-0.248869
DB00308	4.18113	-0.247211
DB00557	4.57306	-0.246067
DB00890	3.56925	-0.240899
DB00530	3.58752	-0.240619
DB00827	4.02055	-0.239971
DB01035	3.95358	-0.238929
DB00380	4.02055	-0.238807
DB06372	4.66591	-0.238466
DB00344	4.98554	-0.235895
DB01070	4.25799	-0.235582
DB00444	4.02055	-0.231606
DB11632	4.64764	-0.23072
DB01177	4.02055	-0.230426
DB00455	4.57306	-0.229171
DB00385	4.02055	-0.225864
DB09330	3.59893	-0.22472
DB00970	4.02055	-0.223385
DB00323	4.64764	-0.223142
DB00474	5.31963	-0.222405
DB01051	4.02055	-0.221384
DB00962	5.31963	-0.219253
DB01269	3.59893	-0.217401
DB00552	4.9376	-0.213795
DB00317	3.59893	-0.213525
DB09559	3.59893	-0.213344
DB08918	4.98554	-0.210636
DB00445	4.02055	-0.208352
DB11617	4.02055	-0.207777
DB01483	5.31963	-0.207241
DB09256	4.53349	-0.206871
DB00494	4.64764	-0.20616
DB00817	4.02055	-0.205269
DB00779	4.02055	-0.202253
DB11760	3.80822	-0.19786
DB00227	3.77169	-0.197542
DB09302	4.87062	-0.197528
DB00759	4.22451	-0.197521
DB06756	4.20624	-0.19656
DB01204	4.02055	-0.194827
DB01101	4.53349	-0.19265
DB00322	4.53349	-0.192493
DB09568	3.82953	-0.191346
DB00978	4.02055	-0.190039
DB00466	5.31963	-0.189307
DB01355	5.31963	-0.188003
DB00175	3.77397	-0.184166
DB11581	4.20624	-0.183282
DB06410	4.25799	-0.181182
DB01367	4.20472	-0.179445
DB00487	4.02055	-0.179334
DB04967	4.02055	-0.176913
DB09270	3.92846	-0.176711
DB00641	3.77169	-0.173178
DB00603	3.52968	-0.169571
DB00727	3.59056	-0.16807
DB06616	3.25571	-0.165473
DB12332	3.80441	-0.165436
DB00158	4.97336	-0.165219
DB14498	3.97641	-0.162489
DB12590	5.31963	-0.159856
DB00431	3.54338	-0.152323
DB00606	4.13927	-0.14996
DB09074	3.80441	-0.149101
DB06772	3.86682	-0.147733
DB05428	4.37671	-0.145395
DB11077	4.87367	-0.143996
DB00204	4.58828	-0.143566
DB00636	4.36986	-0.143126
DB05528	4.42618	-0.133655
DB00033	4.67352	-0.130891
DB11793	3.80822	-0.129544
DB00720	3.76027	-0.129416
DB14719	5.89346	-0.12772
DB00997	3.82496	-0.126446
DB00999	4.71537	-0.125167
DB00593	5.54718	-0.123054
DB00463	5.89346	-0.121266
DB00675	3.11339	-0.119306
DB01430	3.97641	-0.118249
DB06797	5.89346	-0.115962
DB06697	3.97641	-0.113373
DB09266	5.55099	-0.110747
DB05246	5.54718	-0.109703
DB09112	4.1172	-0.107762
DB01188	3.97641	-0.107158
DB00347	5.54718	-0.106302
DB00534	4.84323	-0.105488
DB06343	4.086	-0.104131
DB11672	3.84779	-0.103651
DB13791	5.54718	-0.103572
DB14562	5.06773	-0.102807
DB14864	4.64612	-0.101099
DB00446	4.78691	-0.100137
DB00939	4.24277	-0.0996262
DB14499	3.97641	-0.0989407
DB00139	4.8554	-0.0988761
DB00511	3.97641	-0.0988659
DB12783	5.65449	-0.0985239
DB00281	3.58676	-0.0983465
DB01275	3.83714	-0.0966453
DB01378	3.97641	-0.0963071
DB01345	3.97641	-0.0961994
DB01021	3.93075	-0.0959786
DB08935	5.06545	-0.095383
DB00190	5.65449	-0.0953155
DB01270	4.64612	-0.0948611
DB00232	5.93227	-0.0926112
DB09116	4.21309	-0.0916707
DB00123	3.9726	-0.0915334
DB04209	4.11187	-0.0891732
DB01076	3.72298	-0.0836164
DB00468	4.28539	-0.0806127
DB11732	6.09741	-0.0802989
DB13932	5.48554	-0.0789627
DB01094	5.29528	-0.0757512
DB00152	6.36073	-0.0743043
DB01162	3.88661	-0.0740517
DB13996	3.97641	-0.0728977
DB00562	4.19178	-0.0726852
DB02789	4.54795	-0.0724202
DB00585	6.5312	-0.0696847
DB00927	6.5312	-0.0635813
DB14500	3.97641	-0.0632464
DB06708	3.97641	-0.0616678
DB00095	5.06773	-0.0587228
DB00115	4.34703	-0.0574506
DB01250	5.43075	-0.0567856
DB00272	6.5312	-0.0539636
DB00078	5.06545	-0.0534481
DB00148	4.07154	-0.0516221
DB02925	5.93227	-0.0508067
DB04824	3.56393	-0.0502986
DB11120	3.90259	-0.0473454
DB06186	5.02055	-0.0428375
DB00617	5.4688	-0.0413536
DB13318	4.17504	-0.0369065
DB01078	3.97641	-0.0361539
DB00071	3.621	-0.0347572
DB00325	4.10274	-0.0340045
DB06650	5.06545	-0.0319453
DB00073	5.06545	-0.0307112
DB12865	5.16058	-0.0276262
DB00798	4.30898	-0.0269125
DB01119	3.92846	-0.02512
DB06292	5.8554	-0.020662
DB12839	5.91857	-0.0190115
DB11094	4.23592	-0.0184486
DB08907	5.8554	-0.0171599
DB09038	5.8554	-0.0171541
DB00824	4.44901	-0.0169239
DB09421	5.94216	-0.0160795
DB00393	4.11416	-0.0145893
DB00276	3.81735	-0.0134242
DB09336	4.91324	-0.00990766
DB04878	6.69178	-0.00913381
DB03929	4.26788	-0.00574402
DB00546	5.20396	0.00829651
DB00016	4.65906	0.00900489
DB00774	3.90715	0.00936052
DB12366	5.18798	0.0107411
DB01594	5.20396	0.0112383
DB06154	4.14916	0.0119446
DB00138	5.42237	0.0151321
DB01012	5.16058	0.0153797
DB00618	5.2207	0.0159476
DB09301	4.32648	0.016868
DB05990	4.59132	0.0210229
DB01178	5.20396	0.0216542
DB11988	5.06545	0.0235238
DB09107	4.65906	0.0326976
DB00994	5.16058	0.0366777
DB00203	4.89422	0.0375432
DB00501	6.5312	0.0376326
DB01590	4.11339	0.0436609
DB01158	3.96499	0.0444272
DB04820	4.57306	0.0462411
DB11560	5.31887	0.050781
DB00036	4.3554	0.0512144
DB00316	4.05784	0.0527472
DB09090	5.52207	0.0534068
DB08894	4.65906	0.0534119
DB01161	3.97032	0.0552349
DB12314	4.84551	0.0559108
DB01167	4.92846	0.0568683
DB00862	4.89422	0.0595911
DB11827	5.8554	0.06055
DB01056	4.27626	0.062472
DB00381	4.25647	0.064994
DB01411	7.2032	0.0649989
DB00672	4.83714	0.0664057
DB00012	4.65906	0.0694943
DB00613	5.60274	0.0723516
DB06264	6.8379	0.0737562
DB14713	4.52131	0.0769083
DB00587	7.2032	0.0769624
DB09327	4.52435	0.0786019
DB00174	3.92998	0.080576
DB00198	4.77778	0.0816365
DB01612	5.42998	0.0837285
DB00038	7.34399	0.0839695
DB00043	4.86149	0.0859292
DB01567	5.20396	0.0870574
DB09242	4.42085	0.0889799
DB06287	4.11339	0.0914196
DB09033	3.80974	0.091782
DB05521	5.35921	0.0924044
DB00883	5.42998	0.0938257
DB01007	4.92846	0.0943091
DB01279	4.38356	0.110133
DB00549	7.2032	0.112613
DB09158	4.121	0.120881
DB13896	5.24353	0.122224
DB06822	3.80441	0.122869
DB06043	4.38204	0.124897
DB14582	4.52131	0.128064
DB04348	4.58904	0.128366
DB01132	4.11568	0.132746
DB06791	5.14764	0.137003
DB04947	5.21537	0.137363
DB00257	4.44977	0.138922
DB11644	4.52131	0.139455
DB14042	5.30518	0.139704
DB03255	4.07991	0.139843
DB01241	4.35845	0.140054
DB00893	3.96347	0.140666
DB08876	4.60502	0.144413
DB09098	4.0411	0.144852
DB05578	4.42846	0.145032
DB09091	3.68037	0.147148
DB01406	3.48858	0.147616
DB00018	4.54338	0.148725
DB00990	5.47641	0.150784
DB06602	6.67428	0.155329
DB13967	4.07991	0.156834
DB00754	4.46423	0.158756
DB11359	4.07991	0.161551
DB00959	3.8691	0.162475
DB14041	5.30518	0.165323
DB04895	4.52664	0.166797
DB14040	5.30518	0.172033
DB11091	4.121	0.174742
DB00731	4.10959	0.175994
DB01006	5.47641	0.176049
DB00401	4.4003	0.181979
DB14669	3.8691	0.18221
DB00894	5.47641	0.18224
DB00743	4.07991	0.183552
DB09064	4.61568	0.184011
DB00722	5.09361	0.185257
DB00532	4.46423	0.187891
DB04832	4.90868	0.188525
DB03585	4.07991	0.189023
DB08883	4.88965	0.192602
DB12610	4.07991	0.194583
DB08824	5.21537	0.195083
DB06781	3.8691	0.196569
DB14512	3.92085	0.196731
DB00082	4.64003	0.19784
DB14540	3.86606	0.197966
DB09120	5.36377	0.199931
DB04711	4.07991	0.200534
DB06720	4.60502	0.201987
DB09422	4.61568	0.202813
DB00299	4.13623	0.203073
DB01143	5.54566	0.20544
DB03193	4.61416	0.206919
DB13766	4.78615	0.209404
DB00360	4.3554	0.209434
DB00394	4.01446	0.209459
DB00338	4.18113	0.210553
DB00815	4.07991	0.212487
DB08814	3.74125	0.21452
DB01599	4.52207	0.215877
DB14631	3.8691	0.217845
DB09206	5.1446	0.219657
DB00011	4.54338	0.220789
DB00351	3.92085	0.221128
DB01120	4.63546	0.221574
DB14539	3.86606	0.221737
DB01217	5.47641	0.222052
DB06712	4.39954	0.224177
DB12230	5.1446	0.225657
DB00002	3.586	0.229402
DB08881	4.30365	0.233076
DB14542	3.86606	0.2347
DB00062	4.07991	0.235065
DB11131	5.36377	0.235654
DB00765	4.97565	0.238836
DB00423	5.78311	0.239826
DB00741	3.8691	0.239849
DB01138	4.19863	0.240426
DB13158	4.01446	0.241217
DB11921	4.01446	0.241303
DB14541	3.86606	0.24241
DB01222	3.8691	0.243291
DB01183	3.53196	0.248208
DB13995	3.96347	0.251499
DB06612	6.67428	0.252711
DB01020	5.35921	0.253173
DB14543	3.86606	0.256396
DB11327	4.12709	0.256722
DB00068	4.54338	0.260617
DB09282	5.35921	0.261513
DB05676	3.87671	0.262528
DB13125	5.47184	0.262984
DB00864	4.19254	0.263204
DB04931	4.86301	0.265499
DB00544	4.18037	0.267362
DB14544	3.86606	0.267918
DB00180	4.01446	0.269345
DB00192	4.97412	0.271243
DB00558	5.1035	0.272005
DB15566	4.01446	0.275369
DB04953	4.82648	0.278412
DB09517	4.07915	0.27924
DB00841	3.52588	0.279259
DB09383	4.01446	0.280578
DB01213	4.26104	0.281236
DB00324	4.01446	0.284007
DB00912	4.10883	0.284171
DB00645	4.90944	0.284516
DB09220	5.68721	0.285758
DB00790	4.6484	0.291365
DB00069	4.54338	0.296687
DB00914	3.98478	0.301307
DB12001	3.87671	0.3031
DB00945	2.97032	0.304112
DB00750	4.97412	0.30479
DB00596	4.01446	0.305777
DB00620	4.01446	0.306371
DB00206	4.2656	0.309406
DB00868	4.97412	0.311439
DB06757	3.92085	0.312761
DB00738	4.85769	0.313152
DB00240	4.00989	0.313852
DB00838	4.01446	0.316022
DB06210	5.47184	0.318145
DB00443	4.01446	0.318973
DB00266	4.21766	0.319459
DB00635	4.01446	0.320602
DB09095	4.00076	0.325139
DB01320	4.97412	0.32576
DB00769	4.01446	0.326659
DB01277	3.8828	0.326744
DB01436	4.0312	0.332073
DB01013	3.85693	0.338381
DB06643	4.77397	0.338696
DB09073	3.87671	0.339871
DB06684	5.02816	0.340084
DB00764	4.01446	0.34026
DB01410	4.00989	0.341439
DB00592	5.40639	0.346555
DB03247	4.00304	0.348394
DB04821	4.56393	0.348524
DB00860	4.01446	0.349692
DB05232	4.97412	0.350234
DB01097	4.16895	0.350633
DB00680	4.97412	0.351062
DB00060	4.54338	0.351937
DB00155	3.88737	0.353465
DB08872	4.57078	0.353703
DB15091	4.3204	0.356378
DB00820	5.39193	0.356395
DB11730	3.87671	0.357094
DB01426	4.97412	0.361437
DB00140	5.00381	0.362193
DB14700	5.13014	0.362622
DB06267	5.39193	0.363313
DB09401	3.91248	0.363686
DB00223	4.01446	0.365055
DB00845	4.11111	0.367149
DB01229	3.78234	0.367343
DB00987	4.70091	0.368251
DB00473	4.90944	0.372581
DB00105	4.51218	0.374597
DB09237	4.05784	0.385141
DB00830	5.12177	0.387135
DB13144	5.13546	0.389163
DB00740	4.8067	0.390173
DB14530	4.99087	0.390736
DB08906	3.90563	0.393323
DB08908	3.7656	0.39487
DB06237	5.39193	0.395302
DB13154	5.27854	0.396399
DB01105	4.8516	0.396932
DB00008	4.51218	0.397797
DB14754	5.12177	0.397966
DB06217	4.20852	0.40006
DB00476	4.8516	0.400127
DB00648	3.51674	0.407809
DB00877	3.98858	0.410132
DB14529	4.99087	0.410741
DB14730	5.71842	0.411182
DB00957	3.52055	0.41256
DB01248	3.78234	0.413004
DB13200	5.13546	0.414173
DB00605	3.88052	0.415245
DB00285	4.8516	0.419114
DB00024	4.67428	0.419261
DB01067	4.10198	0.421476
DB00495	4.27397	0.422265
DB06710	3.54186	0.425999
DB01125	4.60122	0.426455
DB04540	4.18265	0.429219
DB01228	4.97412	0.429337
DB05294	3.57915	0.431068
DB00901	5.67504	0.431126
DB14528	4.99087	0.433043
DB11633	4.08524	0.433411
DB11328	5.06317	0.438059
DB06713	3.76408	0.438348
DB01011	9.1484	0.439686
DB15263	4.67428	0.439687
DB00588	3.88052	0.442462
DB13946	3.53805	0.443413
DB14914	4.09437	0.44504
DB13867	3.88052	0.446969
DB00937	5.12177	0.450329
DB09105	4.74125	0.451847
DB11577	4.19863	0.455935
DB14751	3.91857	0.456277
DB14527	4.99087	0.456307
DB01077	3.70928	0.457709
DB12887	3.93227	0.457929
DB01242	4.05403	0.46027
DB00579	4.79528	0.461764
DB06701	4.8516	0.465064
DB11136	4.99087	0.465262
DB06700	4.8516	0.466666
DB13559	5.67504	0.46717
DB00022	4.51218	0.467344
DB01117	5.4102	0.467599
DB00545	4.05099	0.468994
DB00019	5.13546	0.473238
DB09118	3.8516	0.477765
DB13502	5.89193	0.483151
DB01164	5.23288	0.487797
DB00624	3.53805	0.48782
DB09371	3.53729	0.492002
DB11064	3.52055	0.492192
DB13943	3.53805	0.492347
DB00273	4.08752	0.493156
DB01080	4.91172	0.499618
DB11738	5.10578	0.506421
DB13944	3.53805	0.507699
DB08807	5.67504	0.508605
DB00922	4.55708	0.509486
DB00591	3.7382	0.509758
DB06654	5.89193	0.513914
DB06786	4.09665	0.517979
DB01384	5.62177	0.520889
DB01014	4.02055	0.522675
DB08893	5.67504	0.525081
DB13530	5.67504	0.529298
DB00682	4.29528	0.53441
DB08862	3.75875	0.542785
DB01234	3.7793	0.543521
DB03796	3.93151	0.546125
DB00302	4.58828	0.547183
DB15494	4.84247	0.547268
DB11714	4.72755	0.547344
DB00350	5.03729	0.547679
DB08890	5.88889	0.549227
DB11703	4.35312	0.550916
DB11595	4.72755	0.551586
DB01065	3.40868	0.554923
DB09053	4.35312	0.555271
DB00310	5.65373	0.560036
DB00215	4.99619	0.560882
DB00721	3.90107	0.561647
DB00693	3.9688	0.561858
DB00573	4.03196	0.561941
DB09292	4.32725	0.564752
DB13874	4.06621	0.565338
DB06663	4.84247	0.565587
DB08885	4.62253	0.566728
DB00230	4.84018	0.567352
DB08900	5.90639	0.570417
DB00872	5.2207	0.574021
DB12015	4.35769	0.574544
DB14649	3.7793	0.588123
DB00810	5.78615	0.59041
DB00670	5.78615	0.593081
DB00633	5.33181	0.593871
DB09129	4.28234	0.599255
DB00771	5.78615	0.599967
DB00528	4.79072	0.601932
DB00942	5.78615	0.605689
DB00602	5.37062	0.605904
DB06212	5.2207	0.608442
DB00896	3.9825	0.610182
DB00695	4.46499	0.61347
DB00782	5.78615	0.614462
DB00081	4.86301	0.61702
DB00834	3.91096	0.619899
DB00982	4.09361	0.620309
DB00356	5.32801	0.621771
DB00219	5.78615	0.622415
DB00981	5	0.622584
DB00752	5.38128	0.626445
DB00564	4.293	0.627491
DB01626	5.38128	0.628035
DB00029	4.28234	0.629564
DB06413	4.92161	0.637524
DB00637	4.05936	0.64067
DB12808	4.05708	0.642464
DB00297	5.52283	0.643931
DB11945	4.72755	0.644763
DB15293	4.77473	0.646985
DB03088	4.5586	0.660743
DB01171	5.38128	0.664716
DB08860	4.82268	0.66529
DB01046	5.07534	0.66613
DB13170	5.30898	0.666352
DB01168	5.38128	0.666832
DB06317	5.35921	0.672019
DB05259	4.86834	0.674068
DB09088	4.49848	0.676206
DB09069	5.02055	0.676222
DB01176	5.03501	0.682432
DB13881	5.14155	0.682619
DB12530	5.14155	0.684332
DB09345	4.49848	0.684659
DB06777	4.37747	0.686289
DB01247	5.38128	0.687405
DB09342	4.49848	0.691571
DB01088	4.1446	0.694504
DB01098	4.82268	0.696725
DB00092	4.5274	0.698928
DB03312	5.81279	0.702435
DB01346	4.50076	0.70468
DB01259	3.57306	0.707288
DB01048	3.98858	0.708314
DB13915	5.14155	0.714237
DB01092	3.91172	0.714632
DB01255	5.98935	0.725623
DB11312	4.87443	0.726111
DB11866	5.26027	0.731753
DB01382	5.32496	0.734624
DB00857	5.44368	0.736423
DB09046	5.14155	0.736921
DB01091	5.44368	0.737359
DB09063	4.59817	0.73791
DB00260	4.65753	0.738439
DB00525	5.44368	0.739083
DB14724	5.81811	0.739185
DB00093	5.96575	0.741728
DB08888	3.63318	0.745679
DB04838	4.82801	0.753068
DB00735	5.44368	0.755821
DB00337	3.97945	0.759253
DB11828	3.57306	0.762927
DB00061	3.71994	0.765298
DB00121	3.92618	0.767643
DB12773	5.27169	0.770173
DB00839	4.79985	0.770442
DB09085	4.27778	0.770698
DB12617	4.63394	0.771266
DB01257	5.61416	0.772766
DB00608	3.87139	0.773332
DB11967	3.82344	0.773523
DB04465	4.05936	0.773676
DB00946	4.57458	0.774172
DB01185	3.49924	0.775969
DB00108	3.75723	0.776135
DB00288	3.81659	0.77915
DB05389	4.68645	0.783212
DB11580	5.61416	0.787181
DB01128	4.00837	0.789137
DB00906	5.9551	0.790009
DB00107	4.74505	0.794827
DB00414	5.32496	0.795296
DB15598	4.60122	0.800478
DB00015	4.28234	0.802208
DB10772	3.43607	0.803486
DB00663	3.89954	0.811469
DB11995	5.18493	0.813547
DB09552	4.6484	0.815128
DB13155	4.00837	0.815801
DB01130	3.89954	0.816365
DB00017	5.38584	0.817227
DB13520	5.76941	0.818543
DB13908	5.76941	0.820394
DB09099	4.8417	0.822467
DB06718	4.00837	0.82514
DB00561	5.31811	0.825722
DB09029	5.69939	0.827758
DB01039	4.41629	0.830898
DB09477	4.88965	0.832467
DB00621	4.00837	0.832783
DB00846	3.89954	0.835544
DB00054	4.05479	0.837068
DB00328	3.96651	0.837505
DB09389	3.92466	0.842544
DB08804	4.00837	0.845093
DB09100	4.21766	0.846118
DB00630	3.96651	0.848388
DB00547	3.89954	0.851371
DB01418	4.57458	0.851641
DB00498	4.57458	0.855845
DB09257	5.65677	0.857275
DB08912	3.94216	0.859646
DB00711	4.57154	0.861473
DB14596	3.89954	0.866347
DB06819	4.08752	0.867078
DB11569	5.69939	0.868081
DB00367	3.47489	0.869269
DB01260	3.89954	0.869635
DB00407	5.08143	0.870046
DB08899	4.00837	0.871812
DB01243	5.5586	0.871861
DB00181	4.98706	0.876522
DB00282	4.01218	0.878029
DB09123	3.93303	0.879435
DB11619	3.47565	0.88429
DB00188	3.99163	0.886175
DB00253	3.89954	0.886716
DB01420	4.00837	0.888839
DB01380	3.89954	0.888956
DB00772	4.95738	0.889704
DB01010	4.95738	0.890546
DB00173	3.79072	0.891754
DB00052	4.57382	0.892441
DB11217	6.46271	0.893447
DB06412	3.99696	0.895265
DB00178	4.88965	0.896024
DB01583	4.21766	0.896159
DB13985	4.8417	0.897879
DB01744	5.05479	0.898022
DB06271	5.08143	0.898309
DB12965	3.84703	0.903439
DB00744	4.67123	0.90837
DB08813	3.62633	0.909103
DB00509	4.21766	0.90936
DB01408	4.10807	0.910229
DB12941	3.93303	0.912561
DB01274	4.10807	0.914685
DB11963	3.56773	0.91507
DB00989	4.95738	0.916309
DB11363	4.59817	0.916359
DB01195	4.15601	0.918522
DB00984	4.00837	0.918763
DB00550	6.49163	0.921144
DB00313	3.6035	0.926834
DB00183	5.32192	0.927983
DB00837	4.98706	0.9281
DB00674	4.83029	0.928118
DB00733	4.95738	0.928421
DB01057	4.95738	0.931953
DB11587	4.10807	0.934797
DB00270	4.38661	0.937234
DB11193	4.81279	0.939126
DB00046	4.00381	0.940773
DB01366	4.10807	0.942194
DB02638	5.2207	0.945613
DB11598	5.32268	0.947706
DB09082	4.10807	0.947721
DB01054	4.38661	0.948122
DB00627	4.7968	0.948615
DB00665	4.00837	0.949442
DB00600	6.46271	0.949521
DB09418	5.71309	0.951079
DB09532	5.71233	0.953324
DB00047	4.00381	0.954299
DB08931	5.30594	0.954857
DB00144	3.93607	0.955039
DB05382	5.71309	0.963146
DB13133	4.49315	0.963806
DB00993	4.03653	0.967196
DB08904	4.11644	0.967268
DB00780	4.55023	0.968199
DB05057	5.36986	0.968224
DB01047	3.89269	0.971256
DB11133	4.03349	0.976499
DB00944	4.95738	0.977121
DB13169	4.00837	0.977314
DB01032	4.86301	0.978066
DB06243	5.35236	0.978962
DB00357	5.34779	0.980381
DB08916	3.56773	0.981142
DB01309	4.00381	0.982057
DB00761	4.35693	0.982558
DB11186	4.13699	0.982579
DB14533	2.78463	0.983194
DB01429	3.90715	0.983389
DB01116	5.68341	0.984585
DB11338	3.70776	0.986516
DB00527	3.8965	0.988777
DB12598	4.11644	0.990939
DB01427	3.95434	0.992041
DB01307	4.00381	0.993108
DB06674	4.11644	0.993155
DB14065	4.9003	0.994226
DB12872	4.49315	0.999348
DB00044	5.59665	1.00016
DB01306	4.00381	1.00027
DB14642	5.2207	1.00284
DB00194	5.83562	1.00322
DB00763	6.49163	1.00395
DB08818	3.66514	1.00476
DB14548	2.78463	1.00837
DB00067	5.2207	1.00941
DB00074	4.9277	1.00945
DB00065	4.11644	1.01242
DB00677	4.4239	1.01498
DB13139	4.10807	1.01693
DB00657	5.12253	1.01763
DB11496	6.49163	1.01773
DB01218	3.88737	1.01892
DB01493	4.00837	1.02157
DB00471	4.67047	1.02301
DB05889	5.33866	1.02332
DB00652	4.45205	1.0245
DB04834	5.33486	1.02684
DB01115	3.82953	1.02984
DB00966	4.07686	1.03527
DB00867	4.10807	1.03725
DB09080	4.10807	1.03985
DB00389	6.49163	1.04419
DB06716	5.35388	1.04705
DB06152	5.23135	1.05077
DB00346	4.45586	1.0536
DB12483	4.3516	1.05421
DB12159	4.95282	1.05502
DB00819	4.28463	1.05602
DB00063	4.55708	1.06198
DB05254	4.28919	1.06299
DB00745	5.08295	1.06433
DB04794	6.04262	1.06682
DB05039	4.10807	1.07684
DB00775	4.55708	1.07902
DB06779	4.49315	1.07926
DB01207	5.07763	1.07983
DB09126	5.59665	1.08368
DB11085	6.49163	1.08686
DB00448	4.05784	1.08697
DB02530	4.93303	1.09008
DB11791	4.34855	1.09036
DB04839	3.99848	1.0914
DB00026	5.25495	1.09744
DB00042	4.47489	1.10023
DB01271	4.38889	1.10032
DB09564	3.98935	1.10306
DB00816	4.10807	1.10307
DB04841	3.89726	1.10506
DB00590	4.44597	1.10737
DB00307	4.09056	1.10815
DB08870	5.33714	1.1084
DB00995	3.90411	1.11182
DB00264	4.10502	1.11268
DB14811	5.81279	1.11728
DB00908	4.31507	1.12008
DB06273	4.69787	1.12236
DB00197	3.87215	1.12371
DB04825	3.89726	1.12591
DB08868	3.73668	1.12602
DB00612	4.10502	1.1264
DB00439	5.1758	1.12713
DB00051	4.11644	1.12904
DB00132	3.86606	1.13939
DB06219	5.67047	1.14004
DB13800	3.90639	1.14245
DB01124	5.21766	1.15085
DB01041	3.64764	1.15625
DB01198	4.81887	1.15692
DB12647	5.1758	1.15736
DB00472	4.10274	1.16276
DB06213	5.43227	1.16279
DB00358	5.43227	1.16287
DB06729	5.6172	1.16687
DB01245	4.99696	1.16724
DB00676	5.57686	1.16726
DB09526	4.55632	1.16881
DB04868	3.9376	1.16894
DB01146	5.11035	1.16951
DB00382	4.94521	1.16963
DB00493	4.0586	1.17754
DB00938	4.10198	1.1809
DB00871	4.10198	1.18129
DB11750	6.08371	1.18357
DB12130	4.55403	1.18509
DB04861	4.10198	1.19021
DB01210	4.10502	1.19026
DB01114	4.80822	1.19159
DB12023	5.10122	1.19342
DB01251	4.81735	1.19736
DB09331	5.81279	1.19738
DB00335	4.10502	1.20398
DB06554	5.43227	1.2053
DB00521	4.10502	1.20986
DB00373	4.10502	1.21385
DB12163	5.44673	1.21435
DB06795	5.96804	1.21557
DB00391	4.39117	1.21782
DB06814	4.10502	1.2183
DB01193	4.10502	1.21886
DB14012	6.12633	1.2235
DB00451	4.0411	1.22684
DB01203	4.10502	1.23035
DB01288	4.10198	1.23576
DB01608	3.99315	1.23997
DB11601	4.91933	1.24062
DB00034	4.28463	1.24156
DB01291	4.10502	1.24204
DB01023	3.82877	1.25171
DB00489	4.0624	1.25208
DB00195	4.10502	1.2566
DB01580	4.10198	1.25838
DB00792	5.66591	1.25888
DB00737	4.86834	1.26093
DB09488	5.66591	1.26163
DB00405	5.66591	1.26769
DB01336	5.33105	1.26825
DB14487	2.77473	1.26856
DB06201	5.37823	1.27067
DB06282	5.66591	1.27553
DB00221	4.10502	1.27659
DB00058	5.24125	1.27845
DB00553	6.17352	1.28276
DB04890	5.66591	1.29785
DB00098	3.92314	1.2987
DB00719	5.66591	1.30059
DB06196	4.97336	1.30101
DB01593	2.77473	1.3013
DB09310	6.5997	1.30557
DB12523	5.66591	1.3087
DB00983	4.10198	1.31054
DB00099	4.86454	1.31097
DB00141	4.28463	1.31236
DB00515	4.01598	1.31423
DB01237	5.66591	1.31865
DB00950	5.66591	1.32227
DB00341	5.66591	1.32372
DB01611	4.89117	1.32376
DB11611	4.23364	1.32786
DB01615	5.66591	1.32876
DB01058	6.10807	1.32878
DB11712	3.79833	1.32998
DB00283	5.66591	1.33197
DB01214	4.10502	1.33225
DB00885	5.66591	1.33349
DB00422	5.08904	1.33599
DB01102	4.10198	1.3399
DB09351	5.50228	1.34121
DB15444	3.79833	1.34341
DB04272	3.63623	1.34582
DB00849	4.293	1.34657
DB06081	5.06925	1.34955
DB12877	5.66591	1.34984
DB00895	5.40715	1.35263
DB00967	5.66591	1.35725
DB11591	5.66591	1.35747
DB01297	5.50228	1.3593
DB01619	5.66591	1.35948
DB09054	5.50304	1.36257
DB09280	3.79833	1.36514
DB13007	5.47184	1.36791
DB06691	5.66591	1.3682
DB01135	5.33105	1.37052
DB00045	4.91933	1.37092
DB09462	3.98021	1.37146
DB08799	5.66591	1.37284
DB06766	5.66591	1.37348
DB11785	5.50228	1.37382
DB00855	4.9726	1.37503
DB01296	3.89802	1.37511
DB01016	3.71918	1.37531
DB09555	5.66591	1.37982
DB08936	5.66591	1.38129
DB08880	4.98935	1.38555
DB00973	4.27017	1.39061
DB11607	5.06925	1.39141
DB05679	4.80518	1.39165
DB00536	4.21537	1.39216
DB00770	4.81735	1.39518
DB08882	5.25419	1.39543
DB09052	4.93531	1.39581
DB00159	3.9688	1.39614
DB00960	4.09817	1.40007
DB00902	5.66591	1.40052
DB01071	5.66591	1.40101
DB01001	4.10198	1.40323
DB00785	4.09132	1.40354
DB00799	4.02816	1.40725
DB09016	4.88052	1.41072
DB01084	5.66591	1.41115
DB11605	4.30213	1.41333
DB09034	5.88508	1.41422
DB00464	5.09665	1.41661
DB01246	5.66591	1.41761
DB08820	3.79833	1.41785
DB00887	3.75495	1.42027
DB00751	4.25723	1.42143
DB00403	5.32192	1.42151
DB01359	4.10122	1.42248
DB00748	5.66591	1.42721
DB06176	3.42161	1.4282
DB11951	5.88508	1.42991
DB14509	3.89193	1.43299
DB13933	4.71005	1.43384
DB09036	5.97717	1.43426
DB04837	5.66591	1.43861
DB00626	4.12557	1.44215
DB00213	4.52131	1.44319
DB00187	5.50228	1.44385
DB00427	5.66591	1.44412
DB09049	4.7382	1.44448
DB00985	5.66591	1.44597
DB04941	3.79528	1.44772
DB01282	5.51294	1.45004
DB09329	5.06925	1.45704
DB13781	5.50228	1.45835
DB06707	5.10274	1.47617
DB11761	5.85921	1.47849
DB11311	4.26636	1.48097
DB01261	5.25419	1.48155
DB00843	3.70548	1.48219
DB01616	5.84018	1.48437
DB14507	3.89193	1.48522
DB04846	4.08676	1.48562
DB00245	4.79452	1.48633
DB11606	5.06925	1.48665
DB00571	4.09817	1.48902
DB09241	4.85084	1.49561
DB00398	3.4863	1.4967
DB00804	5.27778	1.5017
DB00484	5.10274	1.50178
DB13775	5.84018	1.50243
DB00831	3.83105	1.50327
DB00913	4.7382	1.51013
DB13894	5.02588	1.51065
DB11639	4.20167	1.51501
DB00007	5.54186	1.51633
DB14001	3.88052	1.52122
DB00956	4.43303	1.52401
DB12661	5.84018	1.5258
DB06335	5.25419	1.52648
DB12417	5.25419	1.53005
DB08867	3.82496	1.53207
DB01244	3.70548	1.53232
DB09108	5.06925	1.5327
DB06203	5.25419	1.5334
DB00806	4.03957	1.53366
DB00397	4.08447	1.53535
DB01182	3.96804	1.53896
DB06793	4.7382	1.54043
DB05311	5.80289	1.541
DB08910	3.94749	1.54573
DB04876	5.25419	1.54775
DB00331	4.18798	1.55026
DB01620	4.85997	1.55087
DB00736	4.52131	1.5519
DB05351	4.52131	1.55549
DB00066	5.07078	1.55597
DB12612	4.98782	1.55702
DB04224	3.9589	1.55749
DB00686	4.64231	1.55817
DB01050	3.60883	1.56634
DB15271	5.84323	1.56769
DB00315	4.2793	1.56815
DB13615	4.42161	1.56839
DB13751	3.64307	1.57425
DB01063	3.99087	1.57902
DB14597	5.80289	1.5838
DB01433	4.7382	1.58435
DB11614	5.11416	1.5966
DB00280	4.18113	1.60599
DB04908	4.97489	1.61056
DB00697	4.32877	1.61208
DB00486	5.75114	1.61725
DB00499	3.9589	1.62222
DB11757	5.17884	1.62361
DB01100	3.87823	1.62823
DB00717	3.82496	1.63392
DB09119	5.35388	1.64062
DB00131	3.67047	1.64085
DB06785	6.18417	1.6414
DB06692	4.47108	1.64232
DB05299	5.85693	1.65258
DB00707	4.78006	1.65524
DB00802	4.7382	1.65594
DB01395	3.81507	1.66065
DB00185	4.77626	1.66444
DB00217	4.08676	1.67039
DB00191	4.74353	1.67057
DB13893	5.02588	1.67196
DB00470	5.75114	1.67262
DB12371	4.98782	1.6738
DB12789	6.36073	1.67435
DB00988	3.82496	1.68279
DB00094	5.07078	1.68431
DB11294	3.89498	1.69348
DB08828	5.27702	1.69665
DB06366	4.10046	1.69766
DB00666	6.18417	1.6978
DB11834	6.07382	1.70019
DB13720	4.77626	1.70089
DB01206	5.68037	1.7022
DB06809	4.86986	1.70493
DB00162	4.03957	1.70634
DB00111	5.85693	1.70788
DB00106	6.18417	1.71125
DB00504	4.7382	1.71526
DB04786	4.9551	1.71542
DB06788	6.18417	1.71785
DB01026	3.96728	1.71945
DB06699	6.18417	1.71992
DB10770	3.707	1.72311
DB05773	4.10046	1.72341
DB14583	3.82496	1.72657
DB09121	5.42694	1.73402
DB11584	5.51903	1.73798
DB13873	4.05708	1.73862
DB05013	3.95738	1.74128
DB00951	5.04033	1.74211
DB00072	4.10046	1.74276
DB02546	3.45814	1.74399
DB04855	3.94825	1.74821
DB11979	6.18417	1.751
DB00086	4.54947	1.75553
DB00848	4.97412	1.76034
DB01106	5.66362	1.76199
DB09143	5.27702	1.76212
DB00598	4.07839	1.76825
DB00425	4.93531	1.77122
DB01396	3.86225	1.77173
DB00452	4.86986	1.77338
DB09066	5.07078	1.77389
DB00153	3.96651	1.77725
DB11978	5.27702	1.78194
DB06480	5.71689	1.78553
DB11626	4.02588	1.78831
DB12498	5.29528	1.78915
DB00449	4.06469	1.79316
DB11660	5.76027	1.79653
DB00850	3.89802	1.79691
DB00644	6.18417	1.79699
DB14575	5.3417	1.79972
DB00559	4.95738	1.81135
DB00212	5.98478	1.81508
DB09213	3.61872	1.81612
DB11640	5.95434	1.81657
DB14002	3.94825	1.81786
DB09075	5.66971	1.82027
DB13146	4.01979	1.82331
DB13884	5.66971	1.82533
DB11653	4.7656	1.83122
DB01253	5.32116	1.83923
DB01136	3.49543	1.84386
DB06155	5.6895	1.84416
DB12532	5.84018	1.84546
DB00390	3.86149	1.84553
DB00459	3.80441	1.84692
DB00244	3.84855	1.84708
DB11221	4.8554	1.84831
DB01407	3.90868	1.85427
DB01347	4.72907	1.85465
DB06825	6.18417	1.86576
DB00222	5.12557	1.87042
DB05015	3.30898	1.87102
DB08879	5.13851	1.87146
DB09026	5.98478	1.87417
DB06268	4.95738	1.87563
DB06706	5.15601	1.87977
DB06228	5.66971	1.88181
DB00480	3.90639	1.88552
DB13478	5.49619	1.88661
DB12092	5.32116	1.88689
DB01018	5.32648	1.88718
DB08950	5.32116	1.88836
DB00699	5.32116	1.88879
DB08819	5.76027	1.89453
DB00813	4.42314	1.89468
DB06603	3.30898	1.89736
DB01209	4.70776	1.89985
DB03756	3.91857	1.90074
DB00354	5.52588	1.90107
DB11901	3.97412	1.90358
DB00275	4.72907	1.90535
DB06626	4.36073	1.90799
DB06605	5.66971	1.91862
DB00941	5.49619	1.92037
DB00392	5.19863	1.92542
DB00170	4.1035	1.92574
DB00654	5.76027	1.92986
DB00050	5.56849	1.93323
DB11952	4.99543	1.93465
DB08875	4.09589	1.93721
DB12364	5.66971	1.93794
DB00287	5.76027	1.93897
DB00025	3.44521	1.93962
DB08932	4.95738	1.94173
DB01327	5.27169	1.94474
DB00364	4.14384	1.95316
DB00513	4.53425	1.95382
DB13919	4.72907	1.95884
DB06403	4.95738	1.96666
DB00629	5.32648	1.9672
DB00678	4.72907	1.96926
DB06764	5.32116	1.97366
DB12554	5.54262	1.97577
DB13998	3.44521	1.97886
DB00876	4.72907	1.97926
DB00505	5.54262	1.98533
DB01349	4.72907	1.98965
DB13913	5.54262	1.99227
DB06698	5.66591	1.99264
DB13505	5.54262	1.996
DB08801	5.23744	1.99761
DB00687	3.87367	2.00021
DB13254	5.54262	2.00044
DB08815	4.21309	2.00457
DB04660	5.54262	2.00506
DB06719	5.56849	2.00714
DB09334	6.3653	2.00951
DB05084	5.17199	2.01037
DB02266	3.89193	2.01983
DB13961	3.63242	2.02188
DB00100	4.13014	2.03058
DB01342	4.72907	2.03508
DB00457	4.44064	2.03667
DB11278	4.0624	2.03734
DB00898	3.60502	2.03791
DB06262	4.06088	2.04157
DB01129	4.84399	2.04395
DB01281	5.75266	2.04949
DB01381	4.76027	2.0511
DB08822	4.72907	2.05465
DB13999	3.44521	2.05477
DB08964	4.70091	2.05765
DB11124	4.0624	2.06241
DB00796	4.72907	2.06731
DB12500	4.15221	2.06841
DB00014	5.34399	2.08314
DB01254	3.23364	2.08692
DB12086	5.54262	2.08824
DB14006	4.17275	2.09135
DB01284	6.3653	2.09521
DB06288	4.22831	2.11004
DB00163	3.707	2.1165
DB09271	5.54262	2.12538
DB00177	4.72907	2.12567
DB04932	5.15068	2.13409
DB00055	4.20396	2.13492
DB00753	3.84018	2.14128
DB00909	4.00609	2.1427
DB00412	3.91857	2.14455
DB03017	4.05403	2.14731
DB00035	5.1172	2.16098
DB01189	3.83562	2.17138
DB08604	3.9239	2.1758
DB13152	4.13014	2.18459
DB00724	5.69178	2.19298
DB03147	3.62177	2.19556
DB08895	4.01142	2.19829
DB05777	4.95282	2.20426
DB00368	4.03805	2.21003
DB09236	4.33486	2.21049
DB00523	3.9277	2.21213
DB01285	5.93303	2.22509
DB00009	4.18721	2.22518
DB00514	3.85388	2.23286
DB00145	3.78615	2.251
DB09130	2.6933	2.25367
DB00143	3.74201	2.25426
DB00142	3.59209	2.25834
DB09030	5.45434	2.25883
DB00668	3.90411	2.26877
DB06752	4.97489	2.26962
DB00102	4.0624	2.27346
DB01351	4.51065	2.27437
DB00483	4.82116	2.2765
DB00006	5.29528	2.28612
DB00384	4.75571	2.28971
DB12267	3.4726	2.2909
DB01075	5.11339	2.29214
DB01353	4.51065	2.29583
DB00278	5.29528	2.30379
DB00429	5.52816	2.30581
DB09059	5.1172	2.3278
DB13150	4.88204	2.3291
DB00001	5.29528	2.33055
DB06695	5.29528	2.33236
DB01123	5.29528	2.33481
DB04898	5.29528	2.34023
DB09258	5.02055	2.34884
DB01154	5.10122	2.35726
DB05381	5.32648	2.35896
DB11572	4.22451	2.36516
DB00653	4.33486	2.36983
DB00622	3.83562	2.37435
DB00005	4.02968	2.37473
DB00925	3.78006	2.3815
DB01197	4.31507	2.38394
DB00979	5.41781	2.38555
DB00998	5.88584	2.38721
DB11571	4.1895	2.38766
DB07615	5.34094	2.39082
DB01192	4.65982	2.39398
DB09141	5.21385	2.39448
DB08954	4.58219	2.39918
DB14726	5.29528	2.40001
DB00836	3.8554	2.40388
DB00569	5.21385	2.40482
DB01118	3.8417	2.40868
DB00004	4.82801	2.41007
DB00353	5.23059	2.41461
DB06681	5.32496	2.41462
DB01364	4.07763	2.4217
DB01338	4.71461	2.42447
DB00114	3.61187	2.42524
DB01393	3.93988	2.42893
DB15035	3.51826	2.43472
DB09103	4.80822	2.43709
DB00640	5.01979	2.44228
DB01225	5.21385	2.44852
DB01081	4.65982	2.44925
DB12240	4.80365	2.44972
DB09037	5.28463	2.45798
DB00918	5.88584	2.46785
DB06285	5.12024	2.47563
DB01337	4.71461	2.47656
DB00032	5.01065	2.47714
DB00202	4.7032	2.47835
DB00097	5.01065	2.48333
DB00395	4.99391	2.496
DB04835	5.23212	2.50634
DB06800	4.63546	2.50972
DB11362	5.11339	2.5217
DB00179	4.03805	2.53038
DB00332	4.7032	2.53451
DB00986	4.7032	2.54586
DB06754	5.21385	2.54641
DB00865	4.83257	2.55007
DB06151	3.90411	2.55188
DB09061	3.61948	2.55372
DB00020	4.26027	2.55731
DB04844	4.92085	2.56679
DB00755	3.93075	2.56716
DB09068	4.23364	2.56966
DB06763	4.70015	2.57166
DB09140	5.21994	2.5723
DB01062	4.7032	2.57654
DB01028	4.2032	2.58057
DB00416	5.68113	2.5816
DB09035	5.28463	2.58621
DB01295	5.00761	2.58665
DB00565	7.32953	2.59307
DB14707	5.28463	2.61296
DB00623	3.75342	2.61744
DB09238	4.31735	2.61874
DB09051	5.70396	2.6393
DB00409	4.46499	2.64878
DB00372	5.00761	2.65337
DB00953	5.81431	2.65435
DB00732	7.32953	2.65573
DB08865	4.24581	2.65813
DB01236	4.16514	2.65856
DB00708	4.63851	2.65861
DB01365	4.05023	2.65998
DB15233	4.80822	2.66688
DB01579	5.06164	2.67047
DB00048	4.33181	2.67219
DB06230	4.63851	2.67463
DB01227	4.62329	2.67783
DB11582	4.80822	2.68239
DB11842	4.70015	2.68338
DB01202	4.65906	2.68651
DB00899	4.63851	2.68656
DB14481	3.48706	2.69494
DB01339	7.32953	2.69766
DB01090	5.1758	2.70434
DB00209	4.70928	2.71409
DB00462	4.7032	2.71828
DB00825	4.30441	2.7184
DB12313	5.00761	2.72325
DB05829	5.15297	2.72409
DB00122	4.14003	2.72429
DB08877	4.10046	2.73377
DB12710	5.00761	2.73534
DB00182	4.01903	2.73811
DB00371	4.1933	2.74025
DB00421	3.71842	2.74069
DB01038	5.00761	2.74243
DB00972	5.56925	2.74283
DB00647	4.63014	2.74978
DB00327	4.63851	2.75444
DB01199	4.70928	2.75543
DB12698	4.29148	2.75664
DB04948	4.19026	2.7592
DB11093	3.48706	2.76004
DB00854	4.63851	2.76357
DB11699	4.98554	2.76994
DB13149	5.01142	2.78255
DB09225	4.17808	2.78369
DB11817	4.05479	2.78816
DB01064	3.5997	2.78855
DB09332	4.36225	2.79085
DB01068	4.3105	2.79584
DB01597	5.3653	2.80056
DB00318	4.63851	2.80115
DB13928	4.95738	2.80212
DB13192	5.17732	2.80881
DB01148	5.11339	2.81518
DB13923	5.17732	2.81618
DB00768	4.51674	2.81842
DB00415	4.68798	2.82034
DB09045	4.95738	2.82188
DB04843	4.70928	2.82421
DB09209	4.63851	2.84343
DB00706	4.93455	2.84855
DB11348	3.48706	2.84903
DB14762	5.9726	2.85142
DB11130	4.63851	2.85246
DB08809	4.33333	2.85452
DB11691	4.63851	2.85524
DB00844	4.63851	2.86614
DB09043	4.95738	2.86748
DB00723	4.93455	2.8739
DB13025	4.97717	2.88012
DB00847	5.17199	2.88205
DB01273	5.07534	2.88388
DB00704	4.63851	2.89025
DB06274	4.63851	2.89499
DB13151	4.17504	2.8965
DB05100	4.60274	2.89738
DB00594	4.379	2.89785
DB00211	4.93455	2.91131
DB00949	4.89954	2.91645
DB00039	3.9726	2.92145
DB00907	4.15373	2.93334
DB06655	4.95738	2.9368
DB01595	4.40868	2.93944
DB01276	4.95738	2.94229
DB00611	4.63851	2.94578
DB01017	3.40259	2.94711
DB01452	4.63014	2.95145
DB09272	4.63851	2.96537
DB00497	4.63851	2.97582
DB11300	4.17504	2.98715
DB06207	4.93455	2.9988
DB08889	3.95282	3.01198
DB00921	4.6035	3.01364
DB01625	4.51218	3.03341
DB00969	4.98554	3.03508
DB00247	4.20167	3.05234
DB00795	3.48478	3.06312
DB06283	4.77093	3.06343
DB00377	4.98554	3.06432
DB02659	3.87062	3.06629
DB09265	4.95738	3.07639
DB09048	5.52588	3.09252
DB00889	4.98554	3.10099
DB05541	4.2656	3.13601
DB00757	4.98554	3.13673
DB00980	4.24505	3.14321
DB01191	4.62329	3.16333
DB00295	4.6172	3.16928
DB00661	4.21157	3.19582
DB00031	3.64079	3.21102
DB00434	4.15297	3.22228
DB00041	4.81659	3.22773
DB09291	5.52588	3.25289
DB01110	3.8554	3.2762
DB00968	4.83181	3.27796
DB00028	4.29985	3.3026
DB01173	4.56164	3.3028
DB03128	4.37215	3.30577
DB12457	6.74581	3.31319
DB00673	5.52588	3.32096
DB11160	4.7382	3.32136
DB14019	5.52588	3.3272
DB14039	6.74581	3.32813
DB00411	4.38965	3.34151
DB09300	4.66286	3.35325
DB00477	3.76636	3.36178
DB00604	4.46271	3.37799
DB06709	4.47108	3.37986
DB00248	3.9239	3.38733
DB14004	5.69254	3.4002
DB01577	4.5312	3.40118
DB09071	4.24505	3.40228
DB13746	4.07915	3.41325
DB11652	4.03196	3.41349
DB00252	4.06088	3.41888
DB00599	4.39346	3.42016
DB11113	4.61339	3.42325
DB00517	4.65145	3.43757
DB12278	4.24049	3.43943
DB11156	5.18493	3.4472
DB00363	3.85845	3.45736
DB00952	5.67504	3.46614
DB01037	5.22527	3.47775
DB00013	4.08067	3.49055
DB00933	4.92314	3.51217
DB15328	6.74581	3.51237
DB06209	5.3965	3.52301
DB06694	4.73212	3.52392
DB01184	4.87747	3.52458
DB04946	4.13775	3.52836
DB00216	5.67504	3.53354
DB01226	4.67656	3.53421
DB00383	4.65145	3.54413
DB00905	4.79072	3.54844
DB04842	4.86454	3.55083
DB00040	4.91248	3.55307
DB00075	4.38204	3.56414
DB00669	5.67504	3.56442
DB06216	3.9239	3.56512
DB00342	4.2656	3.56552
DB04871	4.81279	3.57337
DB01053	5.19711	3.58211
DB00996	4.52816	3.59524
DB14840	4.01674	3.60316
DB00809	4.46271	3.63208
DB09205	4.73212	3.63418
DB01212	4.90487	3.63715
DB11994	4.27778	3.64949
DB00964	5.0898	3.65118
DB15685	4.05556	3.65249
DB09079	3.66591	3.65953
DB00935	4.73212	3.66347
DB06637	4.27549	3.66673
DB00575	4.68189	3.68556
DB00374	4.40107	3.70011
DB00758	5.3965	3.70031
DB11166	5.21766	3.70751
DB00679	4.40868	3.70799
DB06595	3.96043	3.71396
DB00924	4.11263	3.71913
DB05316	4.92314	3.72209
DB06787	4.46271	3.72415
DB00112	4.33942	3.74616
DB00540	3.86986	3.75101
DB01231	4.46271	3.75163
DB00713	5.33029	3.75753
DB06404	4.53577	3.77023
DB06441	5.3965	3.77051
DB08816	5.3965	3.78314
DB04599	4.92314	3.78792
DB03793	4.36682	3.79098
DB00690	4.47108	3.82341
DB09097	4.9589	3.84558
DB13074	7.9551	3.84668
DB00417	5.39498	3.87774
DB01205	4.47108	3.88093
DB15102	4.11111	3.89436
DB11767	4.42618	3.89623
DB13269	4.33181	3.89746
DB00231	4.47108	3.91145
DB09228	4.53577	3.92051
DB11275	4.69559	3.92651
DB00683	4.47108	3.93529
DB00776	4.33181	3.93823
DB05332	3.91476	3.94111
DB00402	4.47108	3.94872
DB00897	4.47108	3.95613
DB01160	5.0997	3.95822
DB01544	4.47108	3.96527
DB00186	4.47108	3.98542
DB01576	4.60122	4.00316
DB01588	4.47108	4.00544
DB00728	4.85084	4.01603
DB11273	3.91324	4.02058
DB00917	4.52435	4.02089
DB01278	4.77245	4.02813
DB00208	5.00609	4.03316
DB00842	4.47108	4.03542
DB00829	4.47108	4.0582
DB01235	4.69559	4.06154
DB01174	4.19559	4.06479
DB00450	4.87747	4.08064
DB00475	4.47108	4.0818
DB01589	4.47108	4.09316
DB01559	4.47108	4.10216
DB00243	4.08219	4.10895
DB01215	4.47108	4.11885
DB00087	4.61263	4.13105
DB00413	4.6583	4.14053
DB00915	4.71233	4.14324
DB00610	4.87747	4.16012
DB11776	4.5137	4.16108
DB01036	4.44673	4.16252
DB00801	4.47108	4.1872
DB08901	3.55784	4.18769
DB09128	4.71994	4.1985
DB01133	3.73973	4.20566
DB00056	4.93379	4.22147
DB01623	4.88737	4.22634
DB00628	4.53881	4.25377
DB01409	4.44673	4.26319
DB00734	4.1347	4.27521
DB11148	4.10654	4.27664
DB00458	3.93455	4.28633
DB00110	4.5	4.29653
DB01558	4.53881	4.29828
DB01587	4.53881	4.31737
DB00387	4.44673	4.32172
DB01151	3.94901	4.35844
DB01437	4.53653	4.35947
DB01019	4.44673	4.36805
DB00725	4.44673	4.3745
DB06607	4.62329	4.37523
DB00349	4.53881	4.38195
DB11855	4.44673	4.39897
DB00189	4.53881	4.40026
DB12141	4.02131	4.4059
DB13872	4.53881	4.41128
DB00496	4.44673	4.41143
DB00424	4.44673	4.41611
DB08897	4.44673	4.42538
DB12978	4.32572	4.43927
DB01618	4.89269	4.44045
DB12537	4.53881	4.44553
DB06702	4.44673	4.45485
DB00818	4.4863	4.4555
DB00574	4.56317	4.46217
DB00800	4.70624	4.46245
DB13262	4.44673	4.46601
DB00589	4.12861	4.47005
DB01159	4.02435	4.47151
DB00568	4.1895	4.4717
DB06711	4.79376	4.49398
DB11181	4.44673	4.49533
DB01085	4.44673	4.49823
DB01591	4.44673	4.50634
DB01267	4.11568	4.50868
DB00940	4.44673	4.51002
DB14738	4.9551	4.51573
DB00404	4.47108	4.51901
DB11859	4.53881	4.5279
DB09076	4.44673	4.53271
DB00292	4.51903	4.53732
DB00340	4.44673	4.54161
DB00376	4.43531	4.54857
DB00929	4.45205	4.55333
DB01049	3.90563	4.56162
DB09109	4.9551	4.57465
DB01107	4.53881	4.5796
DB00835	4.43379	4.58293
DB01109	4.06545	4.58485
DB00794	4.37443	4.59218
DB01149	4.30441	4.59744
DB00572	4.43227	4.60921
DB00320	4.77549	4.6178
DB06589	4.0312	4.63109
DB11274	4.84855	4.64838
DB13345	3.90563	4.65913
DB09089	4.09893	4.68765
DB00366	4.34627	4.70382
DB06148	4.05327	4.71373
DB00241	4.37443	4.74141
DB01200	4.09361	4.77238
DB00934	4.03501	4.77631
DB05271	4.6621	4.7783
DB00157	3.20091	4.78089
DB00306	4.37443	4.78176
DB11235	4.43379	4.78593
DB00502	4.02359	4.79958
DB00298	4.70928	4.81691
DB01069	3.71385	4.8199
DB00747	4.4277	4.84904
DB01156	4.66667	4.85935
DB06594	4.18341	4.87352
DB01268	4.10198	4.91676
[truncated: 66 more rows]

## Sheet: MHCI_ranking
DrugBank ID	Distance	Z-score
DB14723	3.22304	-2.90958
DB00570	3.04255	-2.90269
DB13926	3.21937	-2.88369
DB01029	3.20176	-2.80572
DB06202	3.01247	-2.77496
DB00481	3.00587	-2.77407
DB04574	3.01321	-2.75688
DB09535	3.01321	-2.72677
DB15690	3.01321	-2.71097
DB00210	3.15114	-2.70606
DB00286	3.01321	-2.68202
DB01196	3.0066	-2.67571
DB06401	3.01321	-2.67078
DB00655	2.98679	-2.66187
DB01708	2.96258	-2.65679
DB11986	3.19369	-2.62497
DB13954	2.99193	-2.59768
DB09086	2.9912	-2.59444
DB01428	2.9912	-2.59115
DB06249	3.01321	-2.57294
DB00783	2.9978	-2.5703
DB04573	3.01027	-2.56122
DB13956	2.99193	-2.55917
DB13952	2.99193	-2.52332
DB13953	2.99193	-2.50268
DB13955	2.99193	-2.50175
DB00255	2.97579	-2.46854
DB11219	2.9912	-2.4511
DB01108	3.01321	-2.42306
DB00396	2.96478	-2.39452
DB01126	4.64417	-2.39391
DB00619	3.13866	-2.38205
DB00675	2.92003	-2.30855
DB00321	3.16288	-2.2926
DB04564	4.84813	-2.12598
DB00852	3.03375	-1.99302
DB00440	4.42847	-1.96231
DB01438	4.78797	-1.93794
DB00650	4.42847	-1.91425
DB01074	4.02715	-1.83336
DB00166	4.59501	-1.82765
DB01121	4.78797	-1.77191
DB00548	4.61555	-1.72103
DB01216	4.62142	-1.71012
DB04216	4.26266	-1.6991
DB08896	3.08877	-1.68016
DB01325	4.15994	-1.66455
DB12893	3.77476	-1.63482
DB05630	3.86207	-1.61164
DB01030	3.86207	-1.60881
DB11254	3.7799	-1.60622
DB01034	3.89949	-1.59872
DB00161	3.95818	-1.5975
DB01083	3.89288	-1.59157
DB14962	3.85326	-1.58436
DB00762	3.86207	-1.57458
DB00130	3.95304	-1.52027
DB00580	4.2201	-1.50546
DB09092	3.51871	-1.48091
DB00165	4.26853	-1.47606
DB13173	4.09831	-1.45142
DB11936	4.02421	-1.43891
DB00214	4.32428	-1.41703
DB01399	4.33382	-1.41069
DB06725	4.33382	-1.40835
DB00814	4.33382	-1.40707
DB07477	4.33382	-1.39944
DB06751	4.3551	-1.39782
DB11588	4.99193	-1.39551
DB00205	4.28173	-1.39246
DB11071	4.33382	-1.38947
DB06802	4.33382	-1.38763
DB06736	4.33382	-1.38518
DB00465	4.33382	-1.38294
DB00712	4.33382	-1.38294
DB00586	4.33382	-1.37983
DB01419	4.33382	-1.37639
DB01600	4.33382	-1.37606
DB11079	4.33382	-1.3751
DB01401	4.33382	-1.37286
DB13501	4.33382	-1.37275
DB11201	4.33382	-1.3724
DB09285	4.33382	-1.36772
DB09212	4.33382	-1.36216
DB00963	4.33382	-1.36093
DB09214	4.33382	-1.3607
DB11323	4.33382	-1.35789
DB00788	4.33382	-1.35526
DB00821	4.33382	-1.35505
DB00936	4.31401	-1.35281
DB00361	3.74175	-1.35139
DB01005	4.11005	-1.34949
DB04106	4.24431	-1.34511
DB00861	4.33382	-1.34503
DB00554	4.33382	-1.34232
DB00784	4.33382	-1.34206
DB08981	4.33382	-1.33841
DB00461	4.33382	-1.3377
DB01435	4.33382	-1.33629
DB01628	4.39692	-1.3362
DB05219	4.18929	-1.33301
DB00500	4.33382	-1.33155
DB11641	3.74175	-1.32971
DB01087	4.32355	-1.32921
DB09216	4.33382	-1.32742
DB00991	4.33382	-1.32623
DB01283	4.33382	-1.31715
DB00870	4.33382	-1.31664
DB12150	4.33382	-1.31358
DB00469	4.33382	-1.3104
DB11059	4.24505	-1.30986
DB00535	4.84519	-1.29825
DB01394	3.74175	-1.29735
DB01656	4.18929	-1.29471
DB13783	4.33382	-1.29268
DB06174	4.7124	-1.27555
DB00880	4.41012	-1.27174
DB01031	4.52018	-1.27115
DB00812	4.32869	-1.27098
DB00947	3.44754	-1.27062
DB04552	4.39692	-1.26327
DB09369	3.44534	-1.26319
DB01194	4.41012	-1.26204
DB13167	4.39692	-1.25697
DB03175	4.2223	-1.25491
DB12487	3.44754	-1.25115
DB00537	3.96919	-1.24691
DB04930	3.43434	-1.2411
DB09472	4.52018	-1.23856
DB00703	4.44681	-1.23614
DB01144	4.44681	-1.20792
DB00583	4.04622	-1.2071
DB00118	3.99266	-1.19946
DB00756	3.4248	-1.19057
DB09381	3.44754	-1.18412
DB00120	3.94497	-1.17346
DB04575	3.44754	-1.17041
DB01357	3.44754	-1.16942
DB00890	3.43727	-1.16909
DB00311	4.52018	-1.16583
DB00869	4.44681	-1.15961
DB12688	3.82392	-1.1561
DB09033	3.69699	-1.15555
DB09070	3.44754	-1.15281
DB09318	3.44754	-1.14731
DB04339	4.16581	-1.13118
DB04851	4.63903	-1.13066
DB00539	3.43727	-1.12907
DB02701	3.65884	-1.12771
DB13472	3.44754	-1.12188
DB01404	4.12252	-1.12133
DB01022	4.52018	-1.118
DB04938	3.44754	-1.11416
DB00882	3.43727	-1.11253
DB01157	4.29054	-1.1108
DB01131	4.29054	-1.10724
DB13981	3.44754	-1.10282
DB09317	3.44754	-1.10074
DB00156	4.06823	-1.10024
DB12095	4.83786	-1.098
DB12319	4.23918	-1.09192
DB11635	4.63903	-1.07469
DB00262	4.37491	-1.07253
DB00308	4.08804	-1.06779
DB00778	4.63903	-1.0618
DB00823	3.44241	-1.0618
DB00992	4.25238	-1.05356
DB01440	4.80484	-1.03775
DB06822	3.69186	-1.03687
DB00150	4.20323	-1.03369
DB00977	3.44681	-1.02342
DB11157	4.0719	-1.02064
DB04865	3.84446	-1.01802
DB00304	3.44241	-1.01521
DB09363	4.5055	-1.01237
DB00642	3.93764	-1.00554
DB06168	4.68379	-1.00319
DB00900	4.33456	-1.00122
DB01009	4.31695	-0.998841
DB00436	4.32062	-0.989775
DB00631	4.01394	-0.977201
DB11075	5.11225	-0.975298
DB03247	3.89435	-0.961659
DB00207	4.82318	-0.956575
DB01632	4.11665	-0.954178
DB03619	4.04989	-0.951698
DB01113	4.21717	-0.950033
DB04743	4.2047	-0.946776
DB09031	4.62876	-0.942555
DB11081	4.23624	-0.938375
DB08439	4.2047	-0.932546
DB08995	4.25459	-0.931866
DB00884	4.29054	-0.921712
DB09568	3.74688	-0.918211
DB00841	3.37271	-0.910616
DB01073	4.05062	-0.898417
DB04824	3.43434	-0.897033
DB11620	4.29054	-0.895587
DB13949	4.07997	-0.893143
DB00218	4.04182	-0.892957
DB09047	4.04182	-0.889516
DB01082	4.82318	-0.884642
DB01169	3.0022	-0.873574
DB01059	4.04182	-0.87154
DB00441	4.04696	-0.853738
DB03614	4.4336	-0.851607
DB01208	4.04182	-0.847834
DB01165	4.04182	-0.846677
DB14520	4.07997	-0.844337
DB00431	3.43067	-0.84286
DB03310	3.87674	-0.84228
DB12615	5.04989	-0.834433
DB00685	4.04182	-0.832158
DB02893	4.25605	-0.831925
DB00749	3.97065	-0.826415
DB01183	3.39618	-0.82412
DB00400	5.34776	-0.813319
DB00135	4.06383	-0.810159
DB08827	5.15481	-0.795332
DB01104	4.10198	-0.795188
DB00603	3.4204	-0.793854
DB00235	4.73001	-0.789677
DB11386	4.53632	-0.785609
DB00290	4.11005	-0.784058
DB04920	4.45268	-0.778709
DB01166	4.73001	-0.775887
DB00593	5.43874	-0.773062
DB01003	4.60602	-0.769851
DB00309	4.14894	-0.764866
DB00428	4.37271	-0.76453
DB00261	4.73001	-0.762987
DB11590	4.38665	-0.758095
DB09460	4.31548	-0.757061
DB00119	3.65297	-0.756287
DB04880	4.73001	-0.752777
DB00519	5.10125	-0.748298
DB11090	4.53632	-0.74356
DB01272	4.59061	-0.741244
DB09539	4.24138	-0.738176
DB13346	3.76009	-0.737127
DB00651	4.16948	-0.736264
DB00036	4.21423	-0.733604
DB11672	3.79237	-0.728774
DB04817	5.11812	-0.725116
DB03085	4.21937	-0.712525
DB03615	3.96405	-0.705718
DB13312	5.10125	-0.699756
DB01180	5.10125	-0.697437
DB12082	4.37271	-0.697163
DB00542	5.10125	-0.697024
DB01340	5.10125	-0.681506
DB09333	5.46588	-0.68027
DB06774	3.94791	-0.67732
DB13944	3.39692	-0.675386
DB00881	5.10125	-0.675266
DB11689	3.97726	-0.675258
DB06688	4.69479	-0.669937
DB07776	4.07337	-0.667296
DB00492	5.10125	-0.667063
DB13166	5.10125	-0.666712
DB01348	5.10125	-0.661028
DB00691	5.10125	-0.660326
DB00343	4.30448	-0.658443
DB00584	5.10125	-0.656241
DB00089	5.30741	-0.655867
DB08836	5.10125	-0.650977
DB06218	4.25605	-0.649321
DB01094	5.05429	-0.648437
DB04854	5.23918	-0.639145
DB01280	4.27146	-0.63234
DB11642	4.52971	-0.631175
DB00378	4.26779	-0.627073
DB01400	5.04549	-0.62478
DB00399	4.25092	-0.623008
DB06775	4.30227	-0.617455
DB13925	5.12546	-0.615949
DB00419	4.94938	-0.613754
DB01138	4.08951	-0.611371
DB00624	3.39692	-0.61041
DB00710	4.25092	-0.608881
DB12161	5.43213	-0.60885
DB00134	4.11886	-0.608527
DB01089	4.97799	-0.608152
DB00446	4.57594	-0.608096
DB01122	5.04549	-0.607805
DB00200	4.29347	-0.607056
DB01219	4.65664	-0.606969
DB00148	3.9934	-0.604251
DB00789	4.27146	-0.604149
DB06789	4.26779	-0.596183
DB04864	5.04549	-0.59424
DB04173	4.90536	-0.594042
DB00242	3.87014	-0.59387
DB00139	4.65591	-0.593422
DB13946	3.39692	-0.592029
DB00903	3.79751	-0.590189
DB00121	3.83199	-0.587047
DB09237	3.94718	-0.586164
DB00437	5.23918	-0.586122
DB06710	3.40279	-0.583723
DB00294	4.26779	-0.58302
DB00104	5.12546	-0.582989
DB09124	4.26779	-0.582842
DB09371	3.39325	-0.582072
DB00379	4.21937	-0.575418
DB00533	4.35877	-0.574929
DB09039	4.94938	-0.573702
DB06813	4.18195	-0.568928
DB00199	4.53485	-0.568214
DB00648	3.39032	-0.565322
DB01556	4.95525	-0.560418
DB08911	3.97726	-0.559776
DB00284	4.37344	-0.558243
DB01698	4.2832	-0.556725
DB00317	3.54145	-0.556372
DB05099	4.53118	-0.553612
DB15617	3.97212	-0.551223
DB11915	5.43213	-0.549335
DB04899	4.81805	-0.548804
DB01324	5.07483	-0.54814
DB11327	4.00734	-0.545819
DB01002	5.65517	-0.54512
DB00700	4.51651	-0.541537
DB00491	4.01614	-0.540347
DB13996	3.90976	-0.539485
DB00961	5.65517	-0.536043
DB00534	4.65591	-0.534674
DB00296	5.65517	-0.532947
DB00892	5.65517	-0.531577
DB01078	3.90976	-0.53124
DB01134	4.51651	-0.529998
DB13943	3.39692	-0.526909
DB00524	5.07483	-0.526628
DB00091	3.87601	-0.525695
DB09289	4.95525	-0.525019
DB01406	3.39765	-0.523538
DB11823	3.75055	-0.513694
DB00807	5.65517	-0.510322
DB04657	3.90682	-0.506676
DB00393	4.04842	-0.50364
DB00158	4.84079	-0.502454
DB06780	4.51651	-0.502233
DB06714	4.95158	-0.499509
DB03766	4.59428	-0.499437
DB13503	5.04549	-0.497699
DB11064	3.39912	-0.495736
DB00482	4.09905	-0.493079
DB01188	3.90976	-0.488821
DB14498	3.90976	-0.487745
DB01086	5.65517	-0.487391
DB01234	3.67718	-0.485391
DB13257	3.97212	-0.484772
DB01345	3.90976	-0.483611
DB09131	4.34703	-0.476422
DB06708	3.90976	-0.472647
DB00957	3.39912	-0.470432
DB00381	4.16508	-0.466693
DB14999	4.51504	-0.465003
DB00233	3.89508	-0.46184
DB06697	3.90976	-0.461423
DB00511	3.90976	-0.460274
DB14499	3.90976	-0.459903
DB01378	3.90976	-0.459319
DB01211	4.52091	-0.459152
DB01430	3.90976	-0.457836
DB05239	4.0653	-0.457301
DB14975	4.21717	-0.456768
DB00727	3.53265	-0.453566
DB00975	4.26192	-0.451514
DB01269	3.54145	-0.445136
DB00920	4.26045	-0.439631
DB14649	3.67718	-0.438773
DB00759	4.15187	-0.435352
DB14500	3.90976	-0.434283
DB01119	3.87454	-0.429657
DB09559	3.54145	-0.429525
DB09330	3.54145	-0.426101
DB01179	3.58327	-0.4261
DB08814	3.67792	-0.420782
DB04845	3.83859	-0.419871
DB14712	4.84593	-0.414993
DB04630	4.51431	-0.414369
DB09343	4.86574	-0.413901
DB00530	3.52678	-0.411401
DB00226	5.47762	-0.410337
DB00108	3.6493	-0.406285
DB01161	3.89802	-0.405767
DB00822	4.09611	-0.40101
DB06439	4.71167	-0.39513
DB11077	4.75862	-0.394771
DB09302	4.73734	-0.394381
DB08871	3.98239	-0.390605
DB13648	5.31181	-0.389415
DB01170	5.47762	-0.387851
DB05260	4.00147	-0.384634
DB06689	4.85693	-0.381885
DB00552	4.84593	-0.376014
DB01355	5.22744	-0.369838
DB01185	3.3529	-0.368332
DB01021	3.87894	-0.366183
DB01370	3.43874	-0.365058
DB00293	4.39765	-0.364753
DB14517	3.43874	-0.354902
DB00863	5.03962	-0.354716
DB00494	4.56346	-0.351422
DB14518	3.43874	-0.350537
DB12590	5.22744	-0.348477
DB09185	5.47762	-0.348273
DB03796	3.83346	-0.34789
DB11632	4.56346	-0.346818
DB01158	3.90242	-0.346804
DB00136	4.1504	-0.345868
DB01035	3.92003	-0.339543
DB00323	4.56346	-0.337457
DB00234	5.47762	-0.336173
DB00541	3.67645	-0.331677
DB00551	5.33456	-0.331361
DB00281	3.52898	-0.330324
DB00468	4.20396	-0.329518
DB09270	3.88114	-0.328775
DB04840	5.47762	-0.327042
DB04821	4.41893	-0.324348
DB01483	5.22744	-0.322537
DB00962	5.22744	-0.319871
DB00367	3.34043	-0.318845
DB00033	4.56566	-0.314081
DB14864	4.53778	-0.313137
DB00123	3.9237	-0.308587
DB00401	4.29567	-0.307286
DB02745	4.86574	-0.306373
DB06773	4.05576	-0.304045
DB09083	5.33015	-0.303829
DB09242	4.30741	-0.302537
DB13874	3.98092	-0.299364
DB00474	5.22744	-0.292746
DB04703	3.97065	-0.291076
DB00176	4.49743	-0.283592
DB03904	3.53925	-0.27852
DB14568	4.33456	-0.273849
DB00563	4.09318	-0.271565
DB06372	4.5818	-0.270353
DB00997	3.79017	-0.269938
DB08918	4.90095	-0.266317
DB06287	4.04475	-0.265516
DB00774	3.85326	-0.259338
DB12366	5.0653	-0.258914
DB00466	5.22744	-0.258108
DB01613	4.99927	-0.254861
DB05018	4.88188	-0.25406
DB00344	4.90095	-0.25389
DB13318	4.11152	-0.252957
DB00155	3.82465	-0.252267
DB00970	3.99707	-0.252245
DB01065	3.29861	-0.251335
DB11718	3.97139	-0.249715
DB00808	4.68085	-0.249659
DB00129	3.97872	-0.249263
DB00817	3.99707	-0.24923
DB05428	4.31181	-0.249108
DB00773	3.99707	-0.246566
DB00316	3.9978	-0.244965
DB01590	4.04475	-0.244016
DB00380	3.99707	-0.243443
DB00083	4.30814	-0.243257
DB00095	4.96625	-0.242988
DB01270	4.53778	-0.241152
DB00444	3.99707	-0.238527
DB11619	3.34116	-0.237554
DB11132	5.56787	-0.236007
DB13931	4.19883	-0.233323
DB00435	4.53705	-0.233155
DB01275	3.80631	-0.232192
DB00487	3.99707	-0.230783
DB00827	3.99707	-0.229306
DB04967	3.99707	-0.228896
DB00445	3.99707	-0.227076
DB14501	3.70433	-0.22678
DB01586	4.25899	-0.22273
DB01177	3.99707	-0.222063
DB01567	5.0719	-0.220829
DB01204	3.99707	-0.219352
DB04820	4.47909	-0.218234
DB09536	5.56787	-0.218022
DB09336	4.7865	-0.217499
DB14490	3.70433	-0.215672
DB11617	3.99707	-0.21466
DB00126	3.39398	-0.21429
DB14491	3.70433	-0.213283
DB00978	3.99707	-0.211799
DB12783	5.58767	-0.211689
DB00824	4.3661	-0.210843
DB14488	3.70433	-0.21045
DB08876	4.48129	-0.21021
DB04576	3.99707	-0.207768
DB00385	3.99707	-0.206197
DB01051	3.99707	-0.206078
DB00467	3.99707	-0.205735
DB00694	3.99707	-0.201507
DB08935	5.0022	-0.198963
DB00779	3.99707	-0.198745
DB14489	3.70433	-0.197756
DB05528	4.35363	-0.197585
DB00546	5.0719	-0.195668
DB06712	4.29494	-0.194368
DB06720	4.48129	-0.194011
DB00002	3.51211	-0.193626
DB01592	3.70433	-0.18981
DB00190	5.58767	-0.185621
DB02772	3.78357	-0.184914
DB04895	4.39912	-0.184808
DB01594	5.0719	-0.184689
DB01178	5.0719	-0.183693
DB09148	3.58547	-0.181091
DB00455	4.51798	-0.180202
DB00557	4.51798	-0.17953
DB08872	4.43213	-0.176441
DB01127	4.5796	-0.167951
DB01181	4.5796	-0.161503
DB14562	4.98092	-0.160676
DB15593	4.39105	-0.159691
DB00239	4.5796	-0.155298
DB01092	3.82245	-0.153496
DB00720	3.73001	-0.152798
DB01220	4.5796	-0.15183
DB00746	3.58547	-0.149334
DB05294	3.49303	-0.147294
DB11087	4.5796	-0.146967
DB01012	5.06603	-0.14653
DB15534	3.60822	-0.146296
DB01262	4.1438	-0.145836
DB00347	5.43874	-0.143498
DB05246	5.43874	-0.142896
DB09151	3.58547	-0.142238
DB00928	4.1438	-0.141863
DB00531	4.5796	-0.141857
DB13932	5.38445	-0.139983
DB01390	4.58841	-0.139963
DB14719	5.75569	-0.139512
DB00169	4.24872	-0.139502
DB01045	4.5796	-0.139331
DB00618	5.10858	-0.138774
DB00463	5.75569	-0.137233
DB06797	5.75569	-0.13707
DB13791	5.43874	-0.136348
DB02300	4.24872	-0.135819
DB01099	4.1438	-0.133852
DB01117	5.20836	-0.13312
DB06186	4.92076	-0.130379
DB00999	4.67572	-0.127265
DB13179	4.5796	-0.126339
DB00503	4.5796	-0.122126
DB08864	4.55686	-0.117777
DB00073	5.0022	-0.115372
DB00348	5.48423	-0.110875
DB00994	5.06603	-0.108326
DB09266	5.51211	-0.107746
DB01024	4.04769	-0.107292
DB11732	6.02201	-0.107284
DB06782	3.58547	-0.106807
DB00910	4.24872	-0.104495
DB00562	4.14894	-0.099103
DB00078	5.0022	-0.0984345
DB01279	4.2876	-0.0975218
DB00204	4.52018	-0.0958609
DB06650	5.0022	-0.0900363
DB00188	3.89949	-0.0860516
DB00232	5.90756	-0.0854514
DB06786	4.02274	-0.0834277
DB00146	4.24872	-0.0829796
DB00811	4.04769	-0.0793111
DB00518	3.67718	-0.0785982
DB00617	5.39325	-0.0784653
DB06410	4.24872	-0.0768333
DB01125	4.45121	-0.0746971
DB12865	5.06603	-0.0727355
DB02925	5.90756	-0.072577
DB00643	3.67718	-0.0706541
DB09149	3.58547	-0.0693337
DB04832	4.7909	-0.0678348
DB11560	5.24285	-0.0675852
DB00585	6.5055	-0.0660511
DB04931	4.72634	-0.0626759
DB01070	4.24872	-0.062305
DB00731	4.0609	-0.0622899
DB01132	4.06603	-0.0608158
DB00152	6.35363	-0.0582948
DB14040	5.19222	-0.0541555
DB11988	5.0022	-0.0505113
DB01289	4.94131	-0.0481242
DB06292	5.81585	-0.0470759
DB13766	4.66324	-0.0455914
DB00912	4.05869	-0.0444878
DB00115	4.28467	-0.0429876
DB09116	4.18929	-0.0410416
DB01120	4.52531	-0.0368888
DB14042	5.19222	-0.0362033
DB00325	4.07043	-0.0346652
DB03929	4.2245	-0.0304884
DB00501	6.5055	-0.0242995
DB05812	5.15701	-0.0227878
DB03147	3.46809	-0.0213345
DB09112	4.10712	-0.0206945
DB11827	5.81585	-0.0168387
DB03754	3.5818	-0.0125672
DB13896	5.14013	-0.00982557
DB01250	5.38591	-0.00730635
DB00914	3.92957	-0.00700659
DB14512	3.87968	-0.00436019
DB00272	6.5055	-0.00400299
DB00573	3.96552	-0.00270012
DB00038	7.26632	-0.00102778
DB14041	5.19222	-0.000164002
DB12839	5.87161	0.00196967
DB01436	3.97579	0.00496721
DB11136	4.82612	0.0134811
DB00851	4.16728	0.0147893
DB00798	4.2766	0.0166374
DB04115	4.43287	0.019368
DB01056	4.21643	0.0194739
DB01252	4.94131	0.0248068
DB12314	4.74028	0.0278361
DB14528	4.82612	0.0301636
DB00636	4.34116	0.0301678
DB00883	5.38078	0.0307563
DB06264	6.91563	0.0310975
DB09158	4.0785	0.032359
DB00939	4.21203	0.0323814
DB00351	3.87968	0.0325366
DB12230	5.03668	0.0344897
DB14731	4.60088	0.0354953
DB06343	4.09171	0.0369411
DB09256	4.55906	0.0377216
DB00549	7.24065	0.0412744
DB00927	6.5055	0.0427494
DB06757	3.87454	0.0444839
DB09206	5.03668	0.0454442
DB01080	4.71753	0.0455882
DB04878	6.69186	0.0466109
DB11760	3.80704	0.0475196
DB14631	3.83639	0.0485524
DB00432	4.55906	0.0492006
DB01101	4.55906	0.0498557
DB00716	3.59061	0.0512186
DB01167	4.86134	0.0519234
DB01411	7.24065	0.0543205
DB14700	4.96332	0.0547678
DB09120	5.28833	0.055241
DB01612	5.38078	0.056402
DB09038	5.81585	0.0572332
DB00688	4.02348	0.0603241
DB14529	4.82612	0.0611266
DB00322	4.55906	0.0616811
DB11091	4.0785	0.0630419
DB11793	3.80704	0.0645336
DB00201	3.53558	0.0655448
DB01025	3.58694	0.0669433
DB09552	4.45048	0.0692644
DB00845	4.06163	0.0696614
DB00587	7.24065	0.0713998
DB00638	4.80044	0.076777
DB09090	5.46955	0.0797529
DB06205	3.97579	0.0802412
DB01164	5.04916	0.0821271
DB01067	4.04182	0.0847386
DB00741	3.83639	0.0859231
DB14542	3.83272	0.0873855
DB11738	4.95011	0.0882543
DB00138	5.41599	0.0891197
DB01222	3.83639	0.0930242
DB11644	4.47909	0.101332
DB14713	4.47909	0.101343
DB14541	3.83272	0.10325
DB14740	3.97579	0.105168
DB06154	4.13059	0.107198
DB01007	4.86134	0.107903
DB00070	3.97579	0.109247
DB11094	4.21497	0.112325
DB14527	4.82612	0.112487
DB00959	3.83639	0.115114
DB12332	3.80484	0.116129
DB14543	3.83272	0.118158
DB11967	3.74175	0.123122
DB14540	3.83272	0.123752
DB09069	4.80704	0.124087
DB14530	4.82612	0.124131
DB01014	3.96038	0.126561
DB14582	4.47909	0.134176
DB09383	3.97359	0.134637
DB11921	3.97359	0.137021
DB00140	4.88408	0.137138
DB14539	3.83272	0.139436
DB09074	3.80484	0.139938
DB14669	3.83639	0.142492
DB08907	5.81585	0.143653
DB00864	4.14307	0.144643
DB05578	4.37051	0.149602
DB01033	3.95084	0.156558
DB06781	3.83639	0.157601
DB00423	5.72414	0.158163
DB00615	3.51651	0.160228
DB13125	5.39912	0.162131
DB06791	5.09978	0.164393
DB11131	5.28833	0.164836
DB00769	3.97359	0.166514
DB00024	4.57373	0.168691
DB12328	3.77696	0.169137
DB00620	3.97359	0.170597
DB08888	3.55539	0.170725
DB00324	3.97359	0.170869
DB00266	4.15481	0.171297
DB06684	4.92737	0.172932
DB00764	3.97359	0.173518
DB01599	4.47175	0.173875
DB01367	4.2223	0.17466
DB00761	4.24211	0.175015
DB00443	3.97359	0.177254
DB00990	5.44974	0.181879
DB00579	4.68672	0.182152
DB06210	5.39912	0.183143
DB00838	3.97359	0.18414
DB09301	4.30007	0.186418
DB15566	3.97359	0.187535
DB06756	4.22891	0.192522
DB00635	3.97359	0.19352
DB00672	4.83933	0.195281
DB00240	3.96845	0.195892
DB08910	3.81658	0.19859
DB14596	3.82025	0.198851
DB08906	3.86574	0.202135
DB08813	3.52825	0.203083
DB00180	3.97359	0.203563
DB01217	5.44974	0.2043
DB00394	3.97359	0.205453
DB13158	3.97359	0.205829
DB14544	3.83272	0.207559
DB00596	3.97359	0.209667
DB11581	4.22891	0.212458
DB01041	3.55613	0.21293
DB00175	3.80337	0.213052
DB00198	4.73441	0.213259
DB00846	3.82025	0.217588
DB00203	4.88188	0.22565
DB00860	3.97359	0.226592
DB06772	3.87307	0.22686
DB09095	3.96112	0.231512
DB00356	5.19222	0.231993
DB09422	4.58694	0.232046
DB01248	3.73661	0.23271
DB00558	5.0697	0.234704
DB01260	3.82025	0.234941
DB00633	5.17315	0.235121
DB00223	3.97359	0.236401
DB01213	4.2245	0.238744
DB00894	5.44974	0.24065
DB14914	4.03962	0.241443
DB01130	3.82025	0.242164
DB08885	4.5033	0.243358
DB01410	3.96845	0.244115
DB00613	5.60968	0.244465
DB09064	4.58694	0.245871
DB11338	3.59941	0.246244
DB01011	8.98533	0.249889
DB00528	4.67058	0.25023
DB15263	4.57373	0.251591
DB06043	4.39105	0.258985
DB01296	3.77256	0.259391
DB06701	4.76156	0.261809
DB00877	3.95011	0.262664
DB13867	3.84153	0.263333
DB01095	3.80337	0.264457
DB00131	3.54145	0.265786
DB00018	4.50404	0.269861
DB01195	4.0807	0.270079
DB02789	4.5642	0.270292
DB00360	4.32135	0.270376
DB00414	5.1526	0.271251
DB01006	5.44974	0.271369
DB09220	5.64123	0.271613
DB00476	4.76156	0.273207
DB01097	4.12986	0.273524
DB00288	3.74395	0.276071
DB04951	3.94864	0.27651
DB00227	3.80264	0.276647
DB00592	5.36464	0.276693
DB00253	3.82025	0.278881
DB03193	4.56933	0.279067
DB00273	4.03595	0.279211
DB00693	3.90902	0.283113
DB00338	4.15334	0.285507
DB00663	3.82025	0.286811
DB00862	4.88188	0.287007
DB09098	4.03742	0.288134
DB09292	4.26559	0.289343
DB01380	3.82025	0.289986
DB00641	3.80264	0.291167
DB01229	3.73661	0.292315
DB06612	6.73368	0.293643
DB11828	3.5055	0.294403
DB05521	5.3529	0.295236
DB00350	4.92076	0.299279
DB01076	3.73588	0.299468
DB09107	4.69039	0.300068
DB01013	3.82539	0.301434
DB01303	3.78944	0.304602
DB00230	4.71607	0.305923
DB01105	4.76156	0.306131
DB15091	4.27366	0.310996
DB15293	4.62142	0.311642
DB00722	5.0741	0.313861
DB00302	4.5033	0.314381
DB01241	4.32355	0.316709
DB00588	3.84153	0.317289
DB04947	5.20763	0.31941
DB00285	4.76156	0.325079
DB04953	4.77843	0.326648
DB00547	3.82025	0.327575
DB00277	3.56346	0.327916
DB00016	4.69039	0.328447
DB00029	4.21277	0.330206
DB03088	4.44901	0.330847
DB01098	4.68012	0.333645
DB00069	4.50404	0.33781
DB00834	3.8628	0.338033
DB01223	3.80044	0.338894
DB08860	4.68012	0.340269
DB00257	4.427	0.34464
DB00738	4.81291	0.345563
DB00068	4.50404	0.346395
DB06700	4.76156	0.348295
DB00276	3.81952	0.349062
DB00390	3.74468	0.35657
DB01396	3.74468	0.360329
DB01382	5.1526	0.36282
DB11120	3.91709	0.363744
DB01259	3.5055	0.367486
DB08894	4.69039	0.367824
DB00012	4.69039	0.368718
DB00011	4.50404	0.369866
DB00174	3.91709	0.372578
DB00896	3.93617	0.374675
DB00215	4.89068	0.376835
DB01143	5.54879	0.380221
DB08824	5.20763	0.3803
DB00765	4.95158	0.380755
DB09421	5.92883	0.383131
DB09105	4.68819	0.385225
DB00015	4.21277	0.385814
DB00637	3.98533	0.385976
DB01048	3.9259	0.391548
DB01020	5.36904	0.397265
DB06212	5.10858	0.397405
DB04209	4.13646	0.397442
DB01016	3.58474	0.398393
DB01047	3.81365	0.399261
DB09282	5.36904	0.401015
DB01162	3.91123	0.401174
DB00082	4.65517	0.402578
DB00107	4.59648	0.4047
DB00297	5.38665	0.408202
DB01243	5.36757	0.408848
DB09327	4.54365	0.408903
DB00270	4.28613	0.411132
DB00328	3.91196	0.41836
DB01054	4.28613	0.418724
DB14730	5.71313	0.425432
DB00872	5.10858	0.426659
DB00670	5.71974	0.427038
DB01136	3.33969	0.428235
DB00995	3.82465	0.429067
DB00780	4.41379	0.432459
DB05990	4.61996	0.433008
DB00564	4.22597	0.439478
DB00043	4.87307	0.447539
DB00621	3.93837	0.448551
DB12015	4.30081	0.45108
DB01626	5.29054	0.452495
DB00060	4.50404	0.452745
DB00337	3.92957	0.454251
DB01744	4.89949	0.454596
DB13559	5.63683	0.461895
DB00010	7.9347	0.46544
DB13169	3.93837	0.46712
DB08869	7.9347	0.467444
DB14724	5.72414	0.471586
DB06718	3.93837	0.477841
DB00752	5.29054	0.481444
DB11712	3.67425	0.483054
DB01171	5.29054	0.486931
DB00682	4.23844	0.491348
DB00008	4.47469	0.494396
DB08899	3.93837	0.497263
DB06412	3.91709	0.497367
DB11633	4.05503	0.499444
DB01182	3.85767	0.499591
DB04838	4.70726	0.501071
DB01247	5.29054	0.501168
DB00495	4.24578	0.506622
DB09517	4.07117	0.508255
DB00901	5.63683	0.511097
DB01168	5.29054	0.511185
DB08916	3.50183	0.51215
DB01242	4.02201	0.513871
DB08820	3.67425	0.515603
DB00219	5.71974	0.516517
DB00605	3.85987	0.519497
DB00754	4.47322	0.520666
DB06654	5.86207	0.521376
DB00942	5.71974	0.526063
DB12872	4.37638	0.527107
DB00887	3.6339	0.52791
DB11186	4.06603	0.528734
DB08893	5.63683	0.529926
DB00782	5.71974	0.530139
DB00771	5.71974	0.530531
DB11963	3.50183	0.532307
DB01384	5.54072	0.532893
DB00810	5.71974	0.5333
DB15444	3.67425	0.535164
DB09280	3.67425	0.538363
DB08881	4.30741	0.538437
DB04941	3.67351	0.538733
DB13502	5.86207	0.539319
DB00665	3.93837	0.541451
DB01366	4.02568	0.541982
DB14754	5.10051	0.543133
DB00602	5.29054	0.543749
DB13933	4.53852	0.544433
DB13530	5.63683	0.544541
DB00937	5.10051	0.545732
DB00544	4.17388	0.549172
DB09389	3.86794	0.551711
DB09053	4.31621	0.55294
DB13155	3.93837	0.553551
DB01420	3.93837	0.555129
DB12941	3.87601	0.555208
DB01128	3.93837	0.557159
DB00561	5.2135	0.558627
DB00987	4.69259	0.55935
DB00081	4.7865	0.560665
DB00981	4.94351	0.561892
DB09345	4.43067	0.562925
DB08804	3.93837	0.564924
DB00128	3.60822	0.56795
DB00867	4.02568	0.56939
DB00830	5.10051	0.569821
DB00982	4.05943	0.570799
DB00532	4.47322	0.573803
DB04348	4.61849	0.574023
DB01493	3.93837	0.574411
DB12808	4.01541	0.576911
DB09342	4.43067	0.579311
DB14548	2.72267	0.581093
DB05039	4.02568	0.581998
DB09046	5.05209	0.582372
DB06413	4.83712	0.582859
DB00310	5.61849	0.584729
DB00630	3.91783	0.585206
DB01408	4.02568	0.586119
DB00984	3.93837	0.586936
DB09123	3.87601	0.588869
DB11703	4.31621	0.590432
DB00260	4.56273	0.591911
DB08900	5.88041	0.593004
DB14533	2.72267	0.594163
DB09082	4.02568	0.596934
DB00105	4.47469	0.599198
DB13751	3.54512	0.599323
DB13133	4.37638	0.601802
DB00906	5.83859	0.603727
DB01077	3.68158	0.606132
DB06217	4.18929	0.606601
DB00022	4.47469	0.606768
DB11328	5.04549	0.609455
DB08807	5.63683	0.611323
DB00061	3.68745	0.612424
DB00307	4.01687	0.617784
DB01124	5.05062	0.619794
DB00159	3.88775	0.622498
DB00816	4.02568	0.625678
DB01198	4.65957	0.626021
DB01320	5.01834	0.628841
DB09080	4.02568	0.632326
DB00197	3.81071	0.634689
DB04540	4.15994	0.635088
DB09088	4.43067	0.635678
DB00750	5.01834	0.636022
DB11587	4.02568	0.636432
DB14751	3.90462	0.638199
DB12887	3.92737	0.640362
DB11133	3.98166	0.645111
DB06779	4.37858	0.646709
DB00868	5.01834	0.648749
DB10772	3.39105	0.650207
DB00680	5.01834	0.654721
DB01274	4.02568	0.656596
DB06643	4.82318	0.657227
DB11569	5.60675	0.659731
DB04839	3.92957	0.660398
DB01228	5.01834	0.664129
DB08890	5.88995	0.664954
DB00857	5.4204	0.666958
DB00946	4.47982	0.667827
DB13154	5.31621	0.66878
DB03312	5.78503	0.668883
DB00331	4.06456	0.670236
DB01427	3.89729	0.672046
DB01418	4.47982	0.673103
DB13139	4.02568	0.674842
DB00141	4.17095	0.678196
DB12598	4.03888	0.681066
DB01426	5.01834	0.681665
DB00489	3.96332	0.683004
DB00606	4.16434	0.684866
DB00645	4.95378	0.686114
DB00498	4.47982	0.689002
DB11312	4.7931	0.689308
DB01046	5.04329	0.691211
DB05232	5.01834	0.693568
DB15494	4.79971	0.696908
DB06663	4.79971	0.697242
DB01608	3.91416	0.697498
DB11217	6.31695	0.702122
DB00299	4.14453	0.705252
DB00042	4.36023	0.706288
DB09129	4.26119	0.707353
DB03585	4.12986	0.70745
DB05389	4.61409	0.709101
DB11866	5.22597	0.709222
DB00192	5.01834	0.713904
DB06317	5.31401	0.714108
DB00051	4.03888	0.715739
DB11942	3.69919	0.717346
DB00473	4.95378	0.718958
DB09029	5.60675	0.720843
DB08904	4.03888	0.721892
DB08883	4.97139	0.723936
DB00677	4.32208	0.726366
DB00264	4.02274	0.728852
DB08912	3.90609	0.728861
DB00062	4.12986	0.728954
DB13520	5.71167	0.730941
DB08908	3.76742	0.733015
DB13967	4.12986	0.734689
DB09091	3.71093	0.737877
DB13908	5.71167	0.74042
DB00993	3.99633	0.741658
DB00843	3.62216	0.74167
DB11995	5.09978	0.750101
DB01291	4.02274	0.750276
DB01203	4.02274	0.751325
DB01088	4.10345	0.751814
DB01271	4.2942	0.752136
DB00183	5.18929	0.754369
DB11598	5.2069	0.755495
DB00067	5.10858	0.755608
DB06267	5.49156	0.755704
DB00600	6.31695	0.757811
DB01091	5.4204	0.763207
DB06674	4.03888	0.764599
DB00151	3.865	0.766716
DB04711	4.12986	0.767347
DB00525	5.4204	0.768631
DB02638	5.10858	0.768779
DB00743	4.12986	0.769939
DB01346	4.45561	0.771964
DB01218	3.84519	0.776205
DB00065	4.03888	0.776417
DB00499	3.86867	0.77774
DB06273	4.58914	0.779266
DB00093	5.93984	0.783636
DB00815	4.12986	0.78481
DB00398	3.39398	0.785263
DB00627	4.69846	0.785833
DB00407	5.00954	0.787219
DB00480	3.7821	0.787391
DB03255	4.12986	0.788262
DB00735	5.4204	0.791584
DB06237	5.49156	0.794798
DB00820	5.49156	0.797972
DB01032	4.77403	0.799719
DB00144	3.89802	0.800391
DB00521	4.02274	0.801691
DB12610	4.12986	0.803589
DB00221	4.02274	0.804452
DB04834	5.23331	0.808
DB06713	3.75642	0.809844
DB09085	4.23258	0.813701
DB09063	4.52164	0.81631
DB00612	4.02274	0.817359
DB13200	5.23551	0.817866
DB11359	4.12986	0.818812
DB01026	3.8584	0.819336
DB00373	4.02274	0.819959
DB01176	5.0044	0.821088
DB00357	5.26266	0.82122
DB00740	4.84006	0.822811
DB00195	4.02274	0.82596
DB05259	4.86207	0.826257
DB14642	5.10858	0.827405
DB01207	4.93544	0.832493
DB09118	3.83639	0.833062
DB06271	5.00954	0.834351
DB00019	5.23551	0.837683
DB00058	5.08291	0.844785
DB11363	4.52164	0.845418
DB00335	4.02274	0.84605
DB11577	4.18048	0.846534
DB11580	5.61555	0.847576
DB09462	3.92663	0.850622
DB01255	5.98826	0.8521
DB01214	4.02274	0.852292
DB00983	4.02054	0.854112
DB06814	4.02274	0.859048
DB00590	4.3617	0.862163
DB00092	4.47982	0.870136
DB00898	3.47762	0.872474
DB00439	5.04696	0.87449
DB00044	5.48716	0.875532
DB13144	5.23551	0.878782
DB01193	4.02274	0.880595
DB01001	4.02054	0.88164
DB00608	3.84373	0.883881
DB00733	4.88335	0.884484
DB11193	4.72854	0.886212
DB01257	5.61555	0.886914
DB01210	4.02274	0.889208
DB09061	3.46735	0.889505
DB01429	3.88188	0.891306
DB00966	4.02715	0.894208
DB00448	3.99853	0.894277
DB13800	3.88041	0.894576
DB01277	3.89215	0.896539
DB01039	4.39032	0.901574
DB04861	4.02054	0.902417
DB13985	4.79824	0.903733
DB01288	4.02054	0.903794
DB08880	4.80851	0.904583
DB01010	4.88335	0.908107
DB01580	4.02054	0.910012
DB12001	3.90095	0.912736
DB11730	3.90095	0.913494
DB00052	4.57007	0.917333
DB11639	4.11519	0.92185
DB00871	4.02054	0.923567
DB01050	3.52164	0.924092
DB13170	5.32428	0.925247
DB01057	4.88335	0.925455
DB01102	4.02054	0.925914
DB09099	4.79824	0.926934
DB00785	4.00587	0.927968
DB09532	5.68452	0.929132
DB00695	4.44681	0.934469
DB09126	5.48716	0.934736
DB12647	5.04696	0.938454
DB00944	4.88335	0.938832
DB00938	4.02054	0.946409
DB12130	4.47395	0.951264
DB00017	5.40426	0.951799
DB00772	4.88335	0.953204
DB05382	5.67792	0.95495
DB00279	3.83933	0.955509
DB04794	5.97946	0.959462
DB00484	4.93617	0.959718
DB00346	4.37491	0.967082
DB00132	3.82098	0.97336
DB06196	4.84593	0.975466
DB00515	3.96772	0.979534
DB05676	3.90095	0.98584
DB00973	4.18415	0.989852
DB06707	4.93617	0.993463
DB00790	4.73368	0.995213
DB01359	4.01321	0.996413
DB14811	5.74175	0.99725
DB00026	5.14013	1.0031
DB05057	5.34703	1.00499
DB01116	5.67718	1.00639
DB00591	3.73514	1.01031
DB09418	5.67792	1.01109
DB12483	4.292	1.01544
DB00711	4.54732	1.01611
DB01282	5.3485	1.01845
DB09073	3.90095	1.01905
DB12530	5.16654	1.01906
DB00989	4.88335	1.01993
DB12163	5.32795	1.02522
DB00034	4.22524	1.03128
DB13881	5.16654	1.04169
DB15598	4.59061	1.04199
DB11626	3.94571	1.04479
DB00173	3.77916	1.04596
DB04825	3.87748	1.04675
DB05889	5.29127	1.04733
DB00839	4.77916	1.04736
DB09257	5.67058	1.05054
DB00571	4.01101	1.05073
DB09331	5.74175	1.05537
DB12773	5.31621	1.05562
DB00652	4.38958	1.05756
DB00527	3.87161	1.05897
DB00763	6.51724	1.06598
DB00945	2.97652	1.0696
DB00960	4.01101	1.07041
DB06219	5.62436	1.07766
DB09213	3.52311	1.08812
DB11714	4.79751	1.09056
DB04465	4.05649	1.09823
DB00745	5.04035	1.09868
DB06777	4.37197	1.09942
DB13915	5.16654	1.10144
DB06554	5.36977	1.10308
DB01583	4.2113	1.10574
DB11595	4.79751	1.11366
DB00545	4.09538	1.12003
DB00030	3.78136	1.12062
DB00855	4.88995	1.1232
DB01114	4.72561	1.12369
DB12023	5.03228	1.12385
DB01135	5.23037	1.12581
DB00213	4.40646	1.12849
DB01245	4.93764	1.13127
DB00799	3.96332	1.13285
DB00697	4.23331	1.13395
DB01611	4.80558	1.13554
DB00908	4.26779	1.13897
DB00819	4.24798	1.13905
DB00389	6.51724	1.13938
DB00676	5.5642	1.13961
DB02530	4.90389	1.14403
DB00178	4.89435	1.1444
DB09477	4.89435	1.14445
DB00550	6.51724	1.14498
DB14487	2.72487	1.14666
DB11085	6.51724	1.1475
DB00403	5.18929	1.14854
DB04841	3.87601	1.14948
DB11496	6.51724	1.15088
DB00194	5.85326	1.15501
DB00837	4.9934	1.15553
DB11601	4.84813	1.15669
DB09052	4.83492	1.15949
DB12159	4.89508	1.16323
DB06213	5.40352	1.1657
DB14012	6.07117	1.1662
DB00470	5.59134	1.17217
DB01336	5.23037	1.17232
DB00045	4.84813	1.17272
DB08931	5.30227	1.17343
DB00382	4.87601	1.17485
DB00806	3.97285	1.17492
DB00753	3.74835	1.17657
DB11945	4.79751	1.17926
DB12617	4.62216	1.17931
DB09016	4.76082	1.18011
DB04846	4.0066	1.18197
DB01063	3.9193	1.18487
DB00206	4.33236	1.18641
DB00217	4.0044	1.18673
DB01593	2.72487	1.18922
DB05773	4.00734	1.18923
DB06795	5.95084	1.18947
DB00282	3.9956	1.19165
DB02266	3.79384	1.19496
DB13961	3.54292	1.19566
DB06819	4.09318	1.19742
DB00721	3.90022	1.19894
DB01115	3.82832	1.20461
DB11294	3.81365	1.20707
DB00358	5.40352	1.20734
DB00736	4.40646	1.20788
DB00674	4.81658	1.20946
DB09034	5.80631	1.21856
DB00486	5.59134	1.21959
DB01407	3.81071	1.22024
DB06366	4.00734	1.22059
DB09351	5.43067	1.22086
DB11951	5.80631	1.22451
DB00770	4.72634	1.23
DB00509	4.2113	1.23058
DB00922	4.59354	1.23264
DB06716	5.34189	1.23314
DB09310	6.57887	1.23378
DB11901	3.87528	1.23578
DB00315	4.20249	1.23657
DB00848	4.83199	1.23965
DB08828	5.08877	1.24648
DB09143	5.08877	1.25644
DB11785	5.43067	1.25924
DB09130	2.59574	1.26206
DB06243	5.34409	1.26356
DB00181	4.9934	1.26472
DB00744	4.65297	1.26734
DB13781	5.43067	1.2694
DB14583	3.76009	1.2696
DB01297	5.43067	1.27837
DB01244	3.66838	1.28059
DB00187	5.43067	1.28302
DB00425	4.78283	1.28334
DB06692	4.38298	1.28658
DB05679	4.7168	1.28863
DB04908	4.85253	1.29241
DB00397	4.00587	1.29607
DB00191	4.61482	1.29816
DB00074	4.90756	1.30074
DB11791	4.3485	1.30113
DB13007	5.45048	1.30262
DB11978	5.08877	1.30357
DB00956	4.35657	1.31009
DB06729	5.60748	1.31411
DB00553	6.18562	1.3155
DB00471	4.65224	1.31655
DB08867	3.76009	1.31815
DB00737	4.80704	1.319
DB00245	4.7036	1.32259
DB01018	5.1504	1.32665
DB00988	3.75128	1.32708
DB05351	4.40646	1.32872
DB11750	6.10271	1.33716
DB00804	5.16728	1.338
DB00751	4.19149	1.34222
DB00072	4.00734	1.34327
DB11614	4.98973	1.35682
DB01395	3.74908	1.35786
DB00153	3.90902	1.36016
DB00626	4.07483	1.36422
DB00391	4.34556	1.36518
DB00967	5.66104	1.36557
DB09121	5.29787	1.36594
DB09054	5.4967	1.36662
DB01058	6.08804	1.36753
DB06809	4.74835	1.36992
DB00717	3.76009	1.3707
DB06228	5.48349	1.37282
DB00536	4.17755	1.37335
DB00598	3.98459	1.37378
DB00902	5.66104	1.3742
DB09488	5.66104	1.37485
DB13884	5.48349	1.37501
DB11761	5.79677	1.37543
DB00629	5.1504	1.37564
DB00950	5.66104	1.37725
DB01146	5.09978	1.3781
DB01619	5.66104	1.37823
DB00464	5.05209	1.37839
DB00951	4.91709	1.37846
DB09100	4.2113	1.37942
DB06691	5.66104	1.38271
DB01071	5.66104	1.38926
DB05254	4.26559	1.3944
DB06201	5.3573	1.39515
DB00427	5.66104	1.39559
DB06766	5.66104	1.39577
DB00283	5.66104	1.39723
DB13720	4.63169	1.39785
DB11278	3.97139	1.39926
DB00719	5.66104	1.39969
DB09564	3.98019	1.40144
DB11591	5.66104	1.40584
DB00100	4.05356	1.40662
DB08936	5.66104	1.40685
DB06616	3.34483	1.40798
DB00748	5.66104	1.40892
DB08799	5.66104	1.41176
DB01381	4.61922	1.4136
DB00792	5.66104	1.41445
DB13873	3.99486	1.4178
DB04837	5.66104	1.41985
DB00341	5.66104	1.42428
DB06282	5.66104	1.4267
DB00985	5.66104	1.42825
DB01261	5.19442	1.42884
DB01246	5.66104	1.4302
DB01307	4.01101	1.43065
DB00185	4.63169	1.43177
DB12364	5.48349	1.43255
DB00222	4.96552	1.43843
DB00449	3.98092	1.4387
DB08862	3.78944	1.43988
DB01616	5.82025	1.4406
DB12661	5.82025	1.44719
DB04890	5.66104	1.45142
DB01237	5.66104	1.45283
DB00047	4.01101	1.45441
DB11124	3.97139	1.45589
DB00452	4.74835	1.4564
DB09075	5.48349	1.45735
DB00063	4.5774	1.45738
DB01023	3.81952	1.45888
DB01251	4.79971	1.45918
DB06605	5.48349	1.46049
DB08870	5.40352	1.4617
DB04224	3.90976	1.46406
DB15271	5.83272	1.46922
DB00099	4.83859	1.47002
DB00086	4.47029	1.47053
DB12417	5.19442	1.47147
DB06203	5.19442	1.47167
DB01084	5.66104	1.47263
DB00405	5.66104	1.47339
DB00422	5.05869	1.47523
DB00707	4.69039	1.48237
DB00046	4.01101	1.48556
DB14065	4.93103	1.48635
DB00007	5.53558	1.48713
DB12523	5.66104	1.48867
DB15035	3.41159	1.48929
DB01615	5.66104	1.4905
DB01309	4.01101	1.49518
DB09329	5.04402	1.49909
DB09119	5.281	1.50006
DB08882	5.19442	1.50231
DB00885	5.66104	1.50508
DB13152	4.05356	1.50549
DB13995	4.01247	1.50619
DB12965	3.84519	1.50697
DB08868	3.77329	1.50799
DB09241	4.82539	1.50866
DB06081	5.04402	1.50934
DB12877	5.66104	1.51512
DB06262	3.97139	1.51554
DB13775	5.82025	1.51704
DB06706	5.03081	1.51888
DB11607	5.04402	1.51912
DB06335	5.19442	1.5197
DB09555	5.66104	1.51977
DB01306	4.01101	1.52352
DB04876	5.19442	1.54405
DB11605	4.2788	1.55642
DB14507	3.87748	1.55805
DB00143	3.65077	1.56073
DB00287	5.64563	1.56087
DB11611	4.19442	1.56598
DB00653	4.2179	1.56789
DB01100	3.83786	1.56906
DB11606	5.04402	1.5703
DB09236	4.2179	1.57644
DB09401	3.96038	1.57795
DB00654	5.64563	1.58619
DB09108	5.04402	1.58841
DB00313	3.60675	1.59886
DB08818	3.67205	1.5998
DB11660	5.64563	1.60077
DB09036	6	1.60405
DB00009	4.10785	1.6061
DB00657	5.16728	1.60763
DB11834	6.04989	1.60837
DB08819	5.64563	1.61247
DB06152	5.2766	1.61323
DB08875	4.03522	1.6167
DB00893	4.01247	1.61884
DB00895	5.44534	1.62073
DB00687	3.79384	1.62228
DB00668	3.80558	1.62688
DB06155	5.63536	1.6281
DB14509	3.87748	1.62896
DB11653	4.66178	1.63221
DB00459	3.72927	1.63376
DB11584	5.45855	1.63511
DB06788	6.14967	1.6513
DB05299	5.81071	1.6554
DB01106	5.65077	1.65571
DB11757	5.11665	1.66213
DB00162	3.99266	1.66506
DB08604	3.83419	1.66531
DB09526	4.57373	1.66865
DB01620	4.80264	1.67053
DB11979	6.14967	1.67066
DB00094	5.03448	1.67341
DB06825	6.14967	1.67357
DB09066	5.03448	1.67667
DB00849	4.24872	1.67759
DB13999	3.39252	1.6798
DB06785	6.14967	1.68173
DB00111	5.81071	1.68238
DB00569	5.02128	1.686
DB00644	6.14967	1.68761
DB00514	3.78503	1.69672
DB06754	5.02128	1.70593
DB00775	4.5774	1.70761
DB14575	5.27219	1.71632
DB05311	5.82905	1.71688
DB00913	4.72707	1.71787
DB00066	5.03448	1.71802
DB13998	3.39252	1.71831
DB00025	3.39252	1.72109
DB00371	4.09171	1.72459
DB06480	5.63683	1.72613
DB00850	3.87307	1.73012
DB00050	5.46662	1.73215
DB11311	4.24138	1.73545
DB00170	4.04402	1.73585
DB00666	6.14967	1.73694
DB06699	6.14967	1.73785
DB14597	5.82905	1.73803
DB01253	5.23258	1.73958
DB04786	4.89802	1.73964
DB00699	5.23258	1.74207
DB00412	3.84006	1.74328
DB01129	4.68525	1.74391
DB00392	5.12106	1.74945
DB13615	4.38151	1.75743
DB11640	5.90609	1.75846
DB06719	5.46662	1.75942
DB00802	4.72707	1.76653
DB00825	4.18195	1.76683
DB00212	5.93177	1.76808
DB01338	4.54439	1.7705
DB00368	3.94791	1.77236
DB09026	5.93177	1.77352
DB00106	6.14967	1.77368
DB09141	5.02128	1.78128
DB09238	4.2047	1.78238
DB00054	4.07924	1.78251
DB01236	4.06163	1.78722
DB12092	5.23258	1.78891
DB00457	4.34263	1.79197
DB08815	4.1372	1.7937
DB01433	4.72707	1.79588
DB12789	6.35216	1.79616
DB06764	5.23258	1.80581
DB01337	4.54439	1.81103
DB09332	4.23771	1.8184
DB06626	4.30961	1.82463
DB00661	4.0763	1.82743
DB12500	4.09244	1.8288
DB01062	4.53558	1.83052
DB08950	5.23258	1.83163
DB01206	5.66104	1.83503
DB09334	6.32575	1.83627
DB09049	4.72707	1.84171
DB00006	5.18415	1.84282
DB00429	5.40499	1.8461
DB01118	3.73955	1.84679
DB09059	4.9934	1.84701
DB00035	4.9934	1.84738
DB11221	4.77916	1.84843
DB00831	3.83125	1.84881
DB00686	4.61335	1.84889
DB00354	5.48423	1.85701
DB00202	4.53558	1.8643
DB00755	3.83933	1.87034
DB00941	5.39472	1.87311
DB00451	4.03008	1.87337
DB08801	5.12913	1.87411
DB03756	3.85913	1.87564
DB00001	5.18415	1.87802
DB04868	3.96258	1.88136
DB06288	4.15994	1.90327
DB13478	5.39472	1.90401
DB12532	5.7931	1.90526
DB12371	5.01687	1.90541
DB01225	5.02128	1.9091
DB06793	4.72707	1.91111
DB01284	6.32575	1.91181
DB00332	4.53558	1.91245
DB14726	5.18415	1.91308
DB09140	5.05282	1.92254
DB08879	5.11592	1.92399
DB04272	3.63977	1.92815
DB09258	4.90682	1.93333
DB06695	5.18415	1.9347
DB12267	3.40499	1.93711
DB00280	4.15994	1.93859
DB00278	5.18415	1.94109
DB00384	4.62656	1.94263
DB00836	3.80337	1.94283
DB00493	4.07924	1.94562
DB13893	5.10198	1.95613
DB08889	3.85253	1.96087
DB00513	4.45928	1.96118
DB03017	3.99193	1.9622
DB01327	5.23478	1.96342
DB00986	4.53558	1.96368
DB00145	3.72854	1.96919
DB04898	5.18415	1.97005
DB00724	5.59574	1.97361
DB12612	5.01687	1.98053
DB00244	3.79751	1.98097
DB11952	4.92076	1.99012
DB00098	3.9215	1.99565
DB00813	4.3617	1.99633
DB06752	4.92443	2.01441
DB04835	5.0741	2.01977
DB12498	5.2854	2.02156
DB13894	5.10198	2.02418
DB01364	3.9912	2.02928
DB06176	3.43727	2.03458
DB05013	3.93984	2.03643
DB00179	3.94571	2.03726
DB00005	3.95598	2.04998
DB00182	3.90902	2.05363
DB01154	4.95891	2.05497
DB00925	3.72267	2.05885
DB11582	4.67865	2.06541
DB00462	4.53558	2.06559
DB01347	4.67572	2.06935
DB01351	4.42186	2.07
DB00395	4.84593	2.07223
DB01595	4.28613	2.07592
DB06268	4.95598	2.07799
DB01075	5.03888	2.08209
DB13150	4.75128	2.08889
DB06698	5.66031	2.08927
DB01028	4.11299	2.09056
DB00918	5.7865	2.09425
DB08822	4.67572	2.09612
DB02659	3.74248	2.10529
DB01353	4.42186	2.11395
DB01123	5.18415	2.11644
DB09271	5.5011	2.13211
DB01281	5.72414	2.14556
DB09037	5.14527	2.14612
DB12086	5.5011	2.14659
DB09068	4.1372	2.1504
DB04660	5.5011	2.15123
DB13254	5.5011	2.15241
DB00275	4.67572	2.15337
DB13919	4.67572	2.15852
DB00998	5.7865	2.15961
DB00483	4.73514	2.16109
DB00504	4.72707	2.16609
DB13505	5.5011	2.17783
DB00559	4.95598	2.1801
DB13913	5.5011	2.18446
DB08932	4.95598	2.18474
DB05381	5.25752	2.18897
DB00177	4.67572	2.18933
DB05084	5.13573	2.19305
DB09035	5.14527	2.19935
DB06403	4.95598	2.20306
DB00014	5.25752	2.20458
DB14006	4.12472	2.20562
DB01349	4.67572	2.20596
DB12698	4.20029	2.20916
DB06655	4.78577	2.21275
DB00732	7.21643	2.21377
DB08954	4.4901	2.21465
DB12554	5.5011	2.22003
DB00102	4.03375	2.22074
DB04844	4.74175	2.22361
DB05777	4.90022	2.23098
DB00505	5.5011	2.23638
DB00252	3.95158	2.24085
DB00865	4.73955	2.25572
DB12710	4.84813	2.26226
DB01393	3.87087	2.27126
DB07615	5.28613	2.27688
DB04932	5.08731	2.27853
DB00409	4.32942	2.2864
DB13146	3.9978	2.28708
DB00142	3.53118	2.29358
DB01365	3.95818	2.29584
DB00364	4.12326	2.29753
DB00953	5.69552	2.30085
DB11572	4.17461	2.30147
DB00122	4.06456	2.32136
DB08877	4.03815	2.32335
DB01285	5.9347	2.3303
DB14707	5.14527	2.33329
DB13025	4.80998	2.34704
DB00594	4.27439	2.35406
DB00372	4.84813	2.35959
DB00523	3.88114	2.37175
DB00876	4.67572	2.37859
DB06602	6.73368	2.38008
DB09265	4.78577	2.38037
DB01090	5.05723	2.38243
DB00678	4.67572	2.38253
DB01342	4.67572	2.38805
DB11362	5.02715	2.39021
DB00071	3.7146	2.39054
DB12240	4.74395	2.39304
DB12313	4.84813	2.40947
DB09225	4.08951	2.4132
DB01189	3.79164	2.41974
DB01038	4.84813	2.42335
DB01110	3.76302	2.4243
DB04948	4.13426	2.42466
DB00353	5.16067	2.42488
DB09043	4.78577	2.44428
DB09045	4.78577	2.44429
DB06681	5.27219	2.44532
DB01209	4.67645	2.44984
DB00421	3.6383	2.461
DB13928	4.78577	2.46324
DB09030	5.41453	2.46473
DB01295	4.84813	2.47843
DB00032	4.96625	2.47963
DB01197	4.26339	2.48009
DB06283	4.59501	2.4869
DB08809	4.22304	2.48757
DB01339	7.21643	2.48965
DB00623	3.69626	2.50289
DB00796	4.67572	2.50517
DB00907	4.07924	2.5114
DB04843	4.59574	2.53541
DB01064	3.51577	2.53692
DB11571	4.14453	2.5401
DB00640	4.9281	2.54128
DB00723	4.83346	2.54196
DB00247	4.12472	2.54697
DB11652	3.92223	2.54751
DB00968	4.6405	2.55262
DB01191	4.51431	2.55673
DB14001	3.89802	2.55839
DB08895	3.98239	2.56089
DB09103	4.76596	2.57112
DB01579	4.99046	2.57317
DB15233	4.76596	2.57328
DB00097	4.96625	2.57344
DB00565	7.21643	2.57511
DB00706	4.83346	2.58194
DB13923	5.07997	2.58386
DB00416	5.66178	2.58649
DB08964	4.7102	2.58656
DB00622	3.80631	2.59273
DB00415	4.61042	2.59838
DB00979	5.38078	2.60187
DB01577	4.39839	2.60194
DB00114	3.573	2.60456
DB01202	4.52751	2.60567
DB11348	3.45341	2.61894
DB00209	4.59574	2.62907
DB06207	4.83346	2.64003
DB04855	3.93177	2.6573
DB00604	4.3485	2.66118
DB01276	4.78577	2.66973
DB00434	4.06383	2.67023
DB01192	4.60455	2.67432
DB00055	4.17021	2.67954
DB01081	4.60455	2.68301
DB01226	4.50404	2.69784
DB00031	3.57227	2.69864
DB12010	2.5774	2.70291
DB01148	5.02201	2.70875
DB00048	4.28247	2.71273
DB13192	5.07997	2.71344
DB06151	3.8628	2.73776
DB00374	4.29127	2.7513
DB14002	3.98019	2.76078
DB06285	5.09318	2.76608
DB13151	4.11665	2.77834
DB11093	3.45341	2.78093
DB10770	3.72047	2.78985
DB06763	4.64417	2.79048
DB00004	4.80924	2.79143
DB14481	3.45341	2.79532
DB11842	4.64417	2.79545
DB02546	3.52311	2.80092
DB14019	5.34776	2.80738
DB00497	4.5664	2.80833
DB00673	5.34776	2.81956
DB14762	5.95818	2.83397
DB13149	4.94791	2.83441
DB00854	4.5664	2.8383
DB00964	4.92443	2.84619
DB00899	4.5664	2.84991
DB08865	4.23111	2.85315
DB00795	3.4226	2.85611
DB09048	5.34776	2.85804
DB00211	4.83346	2.86308
DB00318	4.5664	2.8693
DB00924	4.02348	2.88241
DB05829	5.11959	2.8831
DB11130	4.5664	2.88901
DB09051	5.69332	2.89699
DB06274	4.5664	2.89855
DB05100	4.52238	2.89973
DB09209	4.5664	2.9067
DB09071	4.17975	2.91422
DB00611	4.5664	2.91626
DB06230	4.5664	2.92342
DB00248	3.82905	2.92845
DB15328	6.63463	2.93251
DB00040	4.74395	2.9328
DB09272	4.5664	2.93786
DB05015	3.33529	2.93912
DB00477	3.69773	2.93948
DB01452	4.562	2.94129
DB00969	4.84813	2.94179
DB00980	4.17975	2.94211
DB01597	5.33089	2.94361
DB00889	4.84813	2.95061
DB11160	4.61189	2.95487
DB00704	4.5664	2.95978
DB00844	4.5664	2.97221
DB00708	4.5664	2.97282
DB09300	4.52018	2.9809
DB00208	4.80851	2.99242
DB01199	4.61922	2.99278
DB01068	4.24798	3.00208
DB00472	4.19149	3.00674
DB00921	4.52164	3.01126
DB11691	4.5664	3.02066
DB14039	6.63463	3.02232
DB04842	4.69993	3.03481
DB09291	5.34776	3.03538
DB00599	4.29347	3.04238
DB11300	4.12913	3.04923
DB06603	3.33529	3.05498
DB00757	4.84813	3.05691
DB00327	4.5664	3.05966
DB00909	3.99193	3.0716
DB01227	4.58327	3.07454
DB11699	4.84813	3.09168
DB06216	3.82465	3.09603
DB11166	5.05649	3.10163
DB12457	6.63463	3.10754
DB06800	4.60675	3.10794
DB00377	4.84813	3.12129
DB00972	5.57594	3.1246
DB00383	4.51137	3.12566
DB01037	5.05503	3.13388
DB00517	4.51137	3.14463
DB06694	4.61555	3.16236
DB01254	3.25165	3.1671
DB00669	5.57447	3.16894
DB08816	5.22671	3.17292
DB00216	5.57447	3.18426
DB01625	4.46882	3.18976
DB09205	4.61555	3.2052
DB01173	4.47029	3.2108
DB00847	5.1372	3.21484
DB00647	4.562	3.22231
DB00075	4.2898	3.23146
DB04599	4.75128	3.23619
DB00952	5.57447	3.242
DB00163	3.7234	3.24511
DB13746	4.01981	3.24619
DB00935	4.61555	3.26069
DB00112	4.22671	3.27512
DB06441	5.22671	3.27783
DB05332	3.82905	3.28791
DB00996	4.43727	3.28924
DB14004	5.65884	3.30006
DB01184	4.72781	3.30154
DB00231	4.3551	3.30744
DB03128	4.31548	3.3086
DB00768	4.47322	3.31115
DB00295	4.54659	3.338
DB04871	4.72707	3.34386
DB04946	4.07043	3.34688
DB00039	3.9369	3.359
DB06209	5.22671	3.36564
DB11148	4.01761	3.36889
DB00404	4.3551	3.3745
DB01017	3.34996	3.38476
DB00575	4.57594	3.39042
DB12278	4.18195	3.39327
DB01273	5.09831	3.39948
DB00683	4.3551	3.40172
DB00933	4.75128	3.40456
DB00897	4.3551	3.41975
DB11156	5.08437	3.42474
DB00186	4.3551	3.42824
DB00342	4.19736	3.43923
DB01215	4.3551	3.44118
DB00475	4.3551	3.46534
DB00758	5.22671	3.46794
DB01160	4.99486	3.46831
DB00679	4.29714	3.49091
DB15685	3.98753	3.49462
DB11817	4.03742	3.50452
DB05316	4.75128	3.50783
DB00842	4.3551	3.51491
DB01544	4.3551	3.52009
DB00801	4.3551	3.53117
DB11273	3.80924	3.55153
DB00411	4.32722	3.55618
DB09097	4.80558	3.56095
DB00020	4.281	3.56243
DB00690	4.3551	3.58115
DB00540	3.79897	3.58764
DB06787	4.41086	3.59113
DB06709	4.41673	3.59243
DB00949	4.90682	3.59924
DB00728	4.69186	3.62505
DB00402	4.3551	3.62605
DB01589	4.3551	3.63595
DB00041	4.79677	3.63816
DB01576	4.50257	3.63913
DB11275	4.57227	3.6495
DB01559	4.3551	3.65391
DB00829	4.3551	3.68748
DB05541	4.22817	3.69218
DB01235	4.57227	3.70253
DB01205	4.3551	3.72223
DB01588	4.3551	3.74496
DB00413	4.51064	3.75541
DB01053	5.10785	3.76143
DB00363	3.80337	3.76805
DB00417	5.33382	3.77045
DB01623	4.7168	3.78139
DB00905	4.74395	3.78595
DB00013	4.03595	3.84442
DB00734	4.06676	3.86625
DB14840	3.97139	3.869
DB00450	4.72854	3.87565
DB00157	3.06163	3.9265
DB01618	4.73441	3.92682
DB01133	3.63463	3.93027
DB15102	4.05209	3.94338
DB11994	4.23331	3.966
DB01149	4.2135	3.97392
DB00574	4.44167	3.97503
DB09128	4.57814	4.00171
DB00809	4.41086	4.00484
DB00502	3.92883	4.00496
DB03793	4.28907	4.00568
DB01212	4.83199	4.01186
DB00028	4.27366	4.03015
DB06077	4.42627	4.03844
DB13074	7.91489	4.06231
DB00610	4.72854	4.06572
DB01231	4.41086	4.10144
DB06607	4.52018	4.11647
DB06711	4.62583	4.11891
DB01278	4.63243	4.14519
DB01151	3.8562	4.14679
DB01159	3.9281	4.16465
DB14738	4.83639	4.178
DB11113	4.60968	4.19028
DB11274	4.7058	4.20625
DB11859	4.45781	4.2078
DB00713	5.24725	4.22367
DB01109	4	4.22592
DB01267	4.04769	4.27578
DB00800	4.59574	4.28106
DB00320	4.61702	4.28743
DB06404	4.5099	4.29984
DB01558	4.45781	4.30019
DB00915	4.63977	4.30077
DB01621	4.70726	4.32912
DB00628	4.45781	4.33512
DB00589	4.05869	4.34828
DB12537	4.45781	4.35185
DB12978	4.26266	4.35542
DB06594	4.12986	4.35736
DB00306	4.28173	4.35933
DB01437	4.45488	4.38263
DB06148	3.96625	4.3839
DB00776	4.30301	4.43069
DB00349	4.45781	4.43451
DB09109	4.83639	4.43497
DB00056	4.88555	4.44029
DB13872	4.45781	4.4448
DB01107	4.45781	4.45122
DB13345	3.79971	4.45346
DB00794	4.28173	4.45695
DB00388	4.57887	4.47109
DB01200	4.02348	4.47141
DB01049	3.79971	4.47483
DB06595	3.92737	4.48862
DB00568	4.13059	4.50237
DB09228	4.5099	4.51111
DB00496	4.39618	4.51579
DB12141	3.9391	4.52855
DB00189	4.45781	4.53542
DB11837	6.98533	4.5436
DB00424	4.39618	4.54801
DB00241	4.28173	4.55369
DB06702	4.39618	4.56139
DB01156	4.51798	4.5697
DB09076	4.39618	4.58571
DB00725	4.39618	4.58692
DB05271	4.54292	4.59747
DB11767	4.38445	4.60431
DB00508	4.59941	4.62867
DB00940	4.39618	4.62885
DB09089	4.04109	4.63042
DB00243	4.02641	4.64178
DB01240	4.67938	4.65668
DB11855	4.39618	4.66451
DB06589	3.96478	4.66797
DB13262	4.39618	4.67188
DB00692	4.51577	4.67475
DB13269	4.30301	4.68929
DB09195	4.27073	4.6915
DB00087	4.58694	4.72734
DB11181	4.39618	4.72801
DB00726	3.86207	4.73041
DB01409	4.39618	4.73581
DB00292	4.42993	4.7444
DB00376	4.38885	4.74846
DB00298	4.57887	4.74914
DB00387	4.39618	4.75682
DB00110	4.46735	4.77422
DB01591	4.39618	4.78844
DB08897	4.39618	4.80025
DB00340	4.39618	4.80241
DB01587	4.45781	4.81179
DB01174	4.15994	4.81197
DB11776	4.48202	4.8164
DB00818	4.41012	4.85841
DB01085	4.39618	4.86833
DB00366	4.29274	4.86871
DB01019	4.39618	4.89832
DB00458	3.88775	4.90069
DB06637	4.27293	4.90444
DB00797	4.54365	4.93482
[truncated: 66 more rows]
